# Supplementary material for: The Odonata of Quebec: Specimen data from seven collections
Source: Biodivers Data J. 2020 Feb 28;8:e49450. doi: 10.3897/BDJ.8.e49450 (PMC7060285; doi:10.3897/BDJ.8.e49450)
Supplement: Supplementary material 1 — Quebec Odonata specimen data [file bdj-08-e49450-s001.csv]

occurrenceID	type	modified	language	license	rightsHolder	bibliographicCitation	collectionID	datasetID	institutionCode	collectionCode	datasetName	basisOfRecord	catalogNumber	recordedBy	individualCount	sex	lifeStage	preparations	otherCatalogNumbers	eventDate	startDayOfYear	endDayOfYear	year	month	day	continent	country	stateProvince	locality	decimalLatitude	decimalLongitude	coordinateUncertaintyInMeters	georeferenceSources	identifiedBy	dateIdentified	scientificName	acceptedNameUsage	kingdom	phylum	class	order	family	genus	specificEpithet	infraspecificEpithet	taxonRank	scientificNameAuthorship	nomenclaturalCode
81c02168-4679-4a05-99f0-6f3a97adc31c	PhysicalObject	2019/12/03	en|fr	http://creativecommons.org/publicdomain/zero/1.0/legalcode	Bishop's University	BUIC-ODO1.001		10.5886/nmcxfj	Bishop's University	BUIC-ODO	Bishop's University Insect Collection	PreservedSpecimen	BUIC-ODO1.001		1				BUIC-ODO1	1974/07/11	192	192	1974	7	11	North America	Canada	Quebec	Lennoxville	45.3658	-71.8583	10000	Canadian Geographical Names Database			Coenagrionidae	Coenagrionidae	Metazoa	Arthropoda	Insecta	Odonata	Coenagrionidae				Family		ICZN
e997fce4-b854-4f5d-879f-dfd2770bd039	PhysicalObject	2019/12/03	en|fr	http://creativecommons.org/publicdomain/zero/1.0/legalcode	Bishop's University	BUIC-ODO2.001		10.5886/nmcxfj	Bishop's University	BUIC-ODO	Bishop's University Insect Collection	PreservedSpecimen	BUIC-ODO2.001		1				BUIC-ODO2	2005/10/03	276	276	2005	10	3	North America	Canada	Quebec	Lennoxville	45.3658	-71.8583	10000	Canadian Geographical Names Database			Lestidae	Lestidae	Metazoa	Arthropoda	Insecta	Odonata	Lestidae				Family		ICZN
eb8dfbad-bd39-412a-8413-a6147e2f848b	PhysicalObject	2019/12/03	en|fr	http://creativecommons.org/publicdomain/zero/1.0/legalcode	Bishop's University	BUIC-ODO3.001		10.5886/nmcxfj	Bishop's University	BUIC-ODO	Bishop's University Insect Collection	PreservedSpecimen	BUIC-ODO3.001		1				BUIC-ODO3	1974/07/23	204	204	1974	7	23	North America	Canada	Quebec	Katevale	45.2497	-72.0475	10000	Canadian Geographical Names Database			Coenagrionidae	Coenagrionidae	Metazoa	Arthropoda	Insecta	Odonata	Coenagrionidae				Family		ICZN
f51511e0-ef85-4210-af10-cfd4e9bc3acf	PhysicalObject	2019/12/03	en|fr	http://creativecommons.org/publicdomain/zero/1.0/legalcode	Bishop's University	BUIC-ODO4.001		10.5886/nmcxfj	Bishop's University	BUIC-ODO	Bishop's University Insect Collection	PreservedSpecimen	BUIC-ODO4.001		1				BUIC-ODO4	1977/08/09	221	221	1977	8	9	North America	Canada	Quebec	North Hatley	45.2833	-71.9667	10000	Canadian Geographical Names Database			Coenagrionidae	Coenagrionidae	Metazoa	Arthropoda	Insecta	Odonata	Coenagrionidae				Family		ICZN
01315c70-d3b1-4caf-8745-f94db50fdc04	PhysicalObject	2019/12/03	en|fr	http://creativecommons.org/publicdomain/zero/1.0/legalcode	Bishop's University	BUIC-ODO5.001		10.5886/nmcxfj	Bishop's University	BUIC-ODO	Bishop's University Insect Collection	PreservedSpecimen	BUIC-ODO5.001		1				BUIC-ODO5	1974/07/23	204	204	1974	7	23	North America	Canada	Quebec	Katevale	45.2497	-72.0475	10000	Canadian Geographical Names Database			Coenagrionidae	Coenagrionidae	Metazoa	Arthropoda	Insecta	Odonata	Coenagrionidae				Family		ICZN
7f6de66b-a79b-4297-b25e-5cc78d1cc8d7	PhysicalObject	2019/12/03	en|fr	http://creativecommons.org/publicdomain/zero/1.0/legalcode	Bishop's University	BUIC-ODO6.001		10.5886/nmcxfj	Bishop's University	BUIC-ODO	Bishop's University Insect Collection	PreservedSpecimen	BUIC-ODO6.001		1				BUIC-ODO6	1977/08/09	221	221	1977	8	9	North America	Canada	Quebec	Johnville	45.3319	-71.7517	10000	Canadian Geographical Names Database			Lestidae	Lestidae	Metazoa	Arthropoda	Insecta	Odonata	Lestidae				Family		ICZN
4c28d202-b96d-454b-9cea-13a5fda1fe46	PhysicalObject	2019/12/03	en|fr	http://creativecommons.org/publicdomain/zero/1.0/legalcode	Bishop's University	BUIC-ODO7.001		10.5886/nmcxfj	Bishop's University	BUIC-ODO	Bishop's University Insect Collection	PreservedSpecimen	BUIC-ODO7.001		1				BUIC-ODO7	1977/07/06	187	187	1977	7	6	North America	Canada	Quebec	Sand Hill	45.3722	-71.745	10000	Canadian Geographical Names Database			Calopterygidae	Calopterygidae	Metazoa	Arthropoda	Insecta	Odonata	Calopterygidae				Family		ICZN
dd1cf18a-45e7-4d4c-bcd4-621978c860fe	PhysicalObject	2019/12/03	en|fr	http://creativecommons.org/publicdomain/zero/1.0/legalcode	Bishop's University	BUIC-ODO8.001		10.5886/nmcxfj	Bishop's University	BUIC-ODO	Bishop's University Insect Collection	PreservedSpecimen	BUIC-ODO8.001		1				BUIC-ODO8	1974/07/02	183	183	1974	7	2	North America	Canada	Quebec	Johnville	45.3319	-71.7517	10000	Canadian Geographical Names Database			Coenagrionidae	Coenagrionidae	Metazoa	Arthropoda	Insecta	Odonata	Coenagrionidae				Family		ICZN
85c62b95-8d52-4936-b84a-90471bb5ce6f	PhysicalObject	2019/12/03	en|fr	http://creativecommons.org/publicdomain/zero/1.0/legalcode	Bishop's University	BUIC-ODO9.001		10.5886/nmcxfj	Bishop's University	BUIC-ODO	Bishop's University Insect Collection	PreservedSpecimen	BUIC-ODO9.001		1				BUIC-ODO9	1977/06/16	167	167	1977	6	16	North America	Canada	Quebec	Johnville	45.3319	-71.7517	10000	Canadian Geographical Names Database			Lestidae	Lestidae	Metazoa	Arthropoda	Insecta	Odonata	Lestidae				Family		ICZN
7d4c4675-fdf5-47a8-9086-412b09ba93ba	PhysicalObject	2019/12/03	en|fr	http://creativecommons.org/publicdomain/zero/1.0/legalcode	Bishop's University	BUIC-ODO10.001		10.5886/nmcxfj	Bishop's University	BUIC-ODO	Bishop's University Insect Collection	PreservedSpecimen	BUIC-ODO10.001		1				BUIC-ODO10	1979/07/31	212	212	1979	7	31	North America	Canada	Quebec	Johnville	45.3319	-71.7517	10000	Canadian Geographical Names Database			Coenagrionidae	Coenagrionidae	Metazoa	Arthropoda	Insecta	Odonata	Coenagrionidae				Family		ICZN
28d5c253-ea3b-4350-9f72-9701d09350e8	PhysicalObject	2019/12/03	en|fr	http://creativecommons.org/publicdomain/zero/1.0/legalcode	Bishop's University	BUIC-ODO11.001		10.5886/nmcxfj	Bishop's University	BUIC-ODO	Bishop's University Insect Collection	PreservedSpecimen	BUIC-ODO11.001		1				BUIC-ODO11	1974/06/24	175	175	1974	6	24	North America	Canada	Quebec	East Angus	45.4833	-71.6667	10000	Canadian Geographical Names Database			Coenagrionidae	Coenagrionidae	Metazoa	Arthropoda	Insecta	Odonata	Coenagrionidae				Family		ICZN
323b0b4c-b787-4255-ab93-bb2d2d3fb43a	PhysicalObject	2019/12/03	en|fr	http://creativecommons.org/publicdomain/zero/1.0/legalcode	Bishop's University	BUIC-ODO12.001		10.5886/nmcxfj	Bishop's University	BUIC-ODO	Bishop's University Insect Collection	PreservedSpecimen	BUIC-ODO12.001		1				BUIC-ODO12	1974/07/23	204	204	1974	7	23	North America	Canada	Quebec	Katevale	45.2497	-72.0475	10000	Canadian Geographical Names Database			Coenagrionidae	Coenagrionidae	Metazoa	Arthropoda	Insecta	Odonata	Coenagrionidae				Family		ICZN
19310a25-728d-4a9b-9919-d6a8eacfc50a	PhysicalObject	2019/12/03	en|fr	http://creativecommons.org/publicdomain/zero/1.0/legalcode	Bishop's University	BUIC-ODO13.001		10.5886/nmcxfj	Bishop's University	BUIC-ODO	Bishop's University Insect Collection	PreservedSpecimen	BUIC-ODO13.001		1				BUIC-ODO13	1974/07/02	183	183	1974	7	2	North America	Canada	Quebec	Johnville	45.3319	-71.7517	10000	Canadian Geographical Names Database			Coenagrionidae	Coenagrionidae	Metazoa	Arthropoda	Insecta	Odonata	Coenagrionidae				Family		ICZN
182a30a2-4272-4252-886d-636ae898ca1a	PhysicalObject	2019/12/03	en|fr	http://creativecommons.org/publicdomain/zero/1.0/legalcode	Bishop's University	BUIC-ODO14.001		10.5886/nmcxfj	Bishop's University	BUIC-ODO	Bishop's University Insect Collection	PreservedSpecimen	BUIC-ODO14.001		1				BUIC-ODO14	1974/10/06	279	279	1974	10	6	North America	Canada	Quebec	North Hatley	45.2833	-71.9667	10000	Canadian Geographical Names Database			Coenagrionidae	Coenagrionidae	Metazoa	Arthropoda	Insecta	Odonata	Coenagrionidae				Family		ICZN
118c8e14-6c2f-4cff-be31-3124310101b5	PhysicalObject	2019/12/03	en|fr	http://creativecommons.org/publicdomain/zero/1.0/legalcode	Bishop's University	BUIC-ODO15.001		10.5886/nmcxfj	Bishop's University	BUIC-ODO	Bishop's University Insect Collection	PreservedSpecimen	BUIC-ODO15.001		1				BUIC-ODO15	1974/07/02	183	183	1974	7	2	North America	Canada	Quebec	Johnville	45.3319	-71.7517	10000	Canadian Geographical Names Database			Coenagrionidae	Coenagrionidae	Metazoa	Arthropoda	Insecta	Odonata	Coenagrionidae				Family		ICZN
cb66bc51-f0d3-4d49-9153-97d6df0ea260	PhysicalObject	2019/12/03	en|fr	http://creativecommons.org/publicdomain/zero/1.0/legalcode	Bishop's University	BUIC-ODO16.001		10.5886/nmcxfj	Bishop's University	BUIC-ODO	Bishop's University Insect Collection	PreservedSpecimen	BUIC-ODO16.001		1				BUIC-ODO16	1974/07/11	192	192	1974	7	11	North America	Canada	Quebec	Lennoxville	45.3658	-71.8583	10000	Canadian Geographical Names Database			Libellulidae	Libellulidae	Metazoa	Arthropoda	Insecta	Odonata	Libellulidae				Family		ICZN
6f083f52-503e-4a47-a797-8317b56db301	PhysicalObject	2019/12/03	en|fr	http://creativecommons.org/publicdomain/zero/1.0/legalcode	Bishop's University	BUIC-ODO17.001		10.5886/nmcxfj	Bishop's University	BUIC-ODO	Bishop's University Insect Collection	PreservedSpecimen	BUIC-ODO17.001		1				BUIC-ODO17	1977/08/10	222	222	1977	8	10	North America	Canada	Quebec	Huntingville	45.3411	-71.8439	10000	Canadian Geographical Names Database			Coenagrionidae	Coenagrionidae	Metazoa	Arthropoda	Insecta	Odonata	Coenagrionidae				Family		ICZN
07fb56dc-d544-47c3-afa3-662c670ff7dd	PhysicalObject	2019/12/03	en|fr	http://creativecommons.org/publicdomain/zero/1.0/legalcode	Bishop's University	BUIC-ODO18.001		10.5886/nmcxfj	Bishop's University	BUIC-ODO	Bishop's University Insect Collection	PreservedSpecimen	BUIC-ODO18.001		1				BUIC-ODO18	1974/07/02	183	183	1974	7	2	North America	Canada	Quebec	Johnville	45.3319	-71.7517	10000	Canadian Geographical Names Database			Coenagrionidae	Coenagrionidae	Metazoa	Arthropoda	Insecta	Odonata	Coenagrionidae				Family		ICZN
10349f0f-cb76-4782-bfed-d81cb4dee818	PhysicalObject	2019/12/03	en|fr	http://creativecommons.org/publicdomain/zero/1.0/legalcode	Bishop's University	BUIC-ODO19.001		10.5886/nmcxfj	Bishop's University	BUIC-ODO	Bishop's University Insect Collection	PreservedSpecimen	BUIC-ODO19.001		1				BUIC-ODO19	1974/07/23	204	204	1974	7	23	North America	Canada	Quebec	Katevale	45.2497	-72.0472	10000	Canadian Geographical Names Database			Coenagrionidae	Coenagrionidae	Metazoa	Arthropoda	Insecta	Odonata	Coenagrionidae				Family		ICZN
d0dfda4e-d73b-4da0-80d0-e8d37f8caf0e	PhysicalObject	2019/12/03	en|fr	http://creativecommons.org/publicdomain/zero/1.0/legalcode	Bishop's University	BUIC-ODO20.001		10.5886/nmcxfj	Bishop's University	BUIC-ODO	Bishop's University Insect Collection	PreservedSpecimen	BUIC-ODO20.001		1				BUIC-ODO20	1974/07/11	192	192	1974	7	11	North America	Canada	Quebec	Lennoxville	45.3667	-71.8625	10000	Canadian Geographical Names Database			Coenagrionidae	Coenagrionidae	Metazoa	Arthropoda	Insecta	Odonata	Coenagrionidae				Family		ICZN
8a4f5888-3f76-4327-88fc-8bd71323281d	PhysicalObject	2019/12/03	en|fr	http://creativecommons.org/publicdomain/zero/1.0/legalcode	Bishop's University	BUIC-ODO21.001		10.5886/nmcxfj	Bishop's University	BUIC-ODO	Bishop's University Insect Collection	PreservedSpecimen	BUIC-ODO21.001		1				BUIC-ODO21	1974/07/23	204	204	1974	7	23	North America	Canada	Quebec	Katevale	45.2497	-72.0475	10000	Canadian Geographical Names Database			Coenagrionidae	Coenagrionidae	Metazoa	Arthropoda	Insecta	Odonata	Coenagrionidae				Family		ICZN
5db7fcdb-aa9f-4a45-8170-4d43999dbeba	PhysicalObject	2019/12/03	en|fr	http://creativecommons.org/publicdomain/zero/1.0/legalcode	Bishop's University	BUIC-ODO22.001		10.5886/nmcxfj	Bishop's University	BUIC-ODO	Bishop's University Insect Collection	PreservedSpecimen	BUIC-ODO22.001		1				BUIC-ODO22	1974-01-01/1974-12-31	1	365	1974			North America	Canada	Quebec	Katevale	45.2497	-72.0475	10000	Canadian Geographical Names Database			Coenagrionidae	Coenagrionidae	Metazoa	Arthropoda	Insecta	Odonata	Coenagrionidae				Family		ICZN
43f3639a-263b-4b0a-a8e0-92e9f7e661d4	PhysicalObject	2019/12/03	en|fr	http://creativecommons.org/publicdomain/zero/1.0/legalcode	Bishop's University	BUIC-ODO23.001		10.5886/nmcxfj	Bishop's University	BUIC-ODO	Bishop's University Insect Collection	PreservedSpecimen	BUIC-ODO23.001		1				BUIC-ODO23	1978/06/19	170	170	1978	6	19	North America	Canada	Quebec	Sand Hill	45.3722	-71.745	10000	Canadian Geographical Names Database			Calopterygidae	Calopterygidae	Metazoa	Arthropoda	Insecta	Odonata	Calopterygidae				Family		ICZN
5dffd147-d294-4991-a571-7f96c26cdb0b	PhysicalObject	2019/12/03	en|fr	http://creativecommons.org/publicdomain/zero/1.0/legalcode	Bishop's University	BUIC-ODO24.001		10.5886/nmcxfj	Bishop's University	BUIC-ODO	Bishop's University Insect Collection	PreservedSpecimen	BUIC-ODO24.001		1				BUIC-ODO24	1977/08/08	220	220	1977	8	8	North America	Canada	Quebec	Lennoxville	45.3658	-71.8583	10000	Canadian Geographical Names Database			Coenagrionidae	Coenagrionidae	Metazoa	Arthropoda	Insecta	Odonata	Coenagrionidae				Family		ICZN
0e6527b0-eaf4-4c47-afc8-8b717bff9fbf	PhysicalObject	2019/12/03	en|fr	http://creativecommons.org/publicdomain/zero/1.0/legalcode	Bishop's University	BUIC-ODO25.001		10.5886/nmcxfj	Bishop's University	BUIC-ODO	Bishop's University Insect Collection	PreservedSpecimen	BUIC-ODO25.001		1				BUIC-ODO25	1978/08/07	219	219	1978	8	7	North America	Canada	Quebec	Lennoxville	45.3658	-71.8583	10000	Canadian Geographical Names Database			Lestidae	Lestidae	Metazoa	Arthropoda	Insecta	Odonata	Lestidae				Family		ICZN
ad6d6ad8-bf79-40ab-b4f8-b61724678ae4	PhysicalObject	2019/12/03	en|fr	http://creativecommons.org/publicdomain/zero/1.0/legalcode	Bishop's University	BUIC-ODO26.001		10.5886/nmcxfj	Bishop's University	BUIC-ODO	Bishop's University Insect Collection	PreservedSpecimen	BUIC-ODO26.001		1				BUIC-ODO26	1974/07/11	192	192	1974	7	11	North America	Canada	Quebec	Lennoxville	45.3658	-71.8583	10000	Canadian Geographical Names Database			Libellulidae	Libellulidae	Metazoa	Arthropoda	Insecta	Odonata	Libellulidae				Family		ICZN
6e38fac3-a694-45ad-a628-577ff575ad75	PhysicalObject	2019/12/03	en|fr	http://creativecommons.org/publicdomain/zero/1.0/legalcode	Bishop's University	BUIC-ODO27.001		10.5886/nmcxfj	Bishop's University	BUIC-ODO	Bishop's University Insect Collection	PreservedSpecimen	BUIC-ODO27.001		1				BUIC-ODO27	1978/08/09	221	221	1978	8	9	North America	Canada	Quebec	Lac des Franais	46.1411	-73.6333	10000	Canadian Geographical Names Database			Coenagrionidae	Coenagrionidae	Metazoa	Arthropoda	Insecta	Odonata	Coenagrionidae				Family		ICZN
a4335484-ea8b-4e89-b61a-eef0a5b13c46	PhysicalObject	2019/12/03	en|fr	http://creativecommons.org/publicdomain/zero/1.0/legalcode	Bishop's University	BUIC-ODO28.001		10.5886/nmcxfj	Bishop's University	BUIC-ODO	Bishop's University Insect Collection	PreservedSpecimen	BUIC-ODO28.001		1				BUIC-ODO28	1978/07/31	212	212	1978	7	31	North America	Canada	Quebec	Johnville	45.3319	-71.7517	10000	Canadian Geographical Names Database			Lestidae	Lestidae	Metazoa	Arthropoda	Insecta	Odonata	Lestidae				Family		ICZN
94cce8ad-a3a3-4721-b5ac-85120f1cf4b2	PhysicalObject	2019/12/03	en|fr	http://creativecommons.org/publicdomain/zero/1.0/legalcode	Bishop's University	BUIC-ODO29.001		10.5886/nmcxfj	Bishop's University	BUIC-ODO	Bishop's University Insect Collection	PreservedSpecimen	BUIC-ODO29.001		1				BUIC-ODO29	1976/09/19	263	263	1976	9	19	North America	Canada	Quebec	Johnville	45.3319	-71.7517	10000	Canadian Geographical Names Database			Coenagrionidae	Coenagrionidae	Metazoa	Arthropoda	Insecta	Odonata	Coenagrionidae				Family		ICZN
25479bba-523a-4e24-aa2d-4d39cb96d955	PhysicalObject	2019/12/03	en|fr	http://creativecommons.org/publicdomain/zero/1.0/legalcode	Bishop's University	BUIC-ODO30.001		10.5886/nmcxfj	Bishop's University	BUIC-ODO	Bishop's University Insect Collection	PreservedSpecimen	BUIC-ODO30.001		1				BUIC-ODO30	1974/07/02	183	183	1974	7	2	North America	Canada	Quebec	Johnville	45.3319	-71.7517	10000	Canadian Geographical Names Database			Coenagrionidae	Coenagrionidae	Metazoa	Arthropoda	Insecta	Odonata	Coenagrionidae				Family		ICZN
c6aff516-4b1d-47e2-9676-b984dfda6c56	PhysicalObject	2019/12/03	en|fr	http://creativecommons.org/publicdomain/zero/1.0/legalcode	Bishop's University	BUIC-ODO31.001		10.5886/nmcxfj	Bishop's University	BUIC-ODO	Bishop's University Insect Collection	PreservedSpecimen	BUIC-ODO31.001		1				BUIC-ODO31	1974/07/11	192	192	1974	7	11	North America	Canada	Quebec	Lennoxville	45.3658	-71.8583	10000	Canadian Geographical Names Database			Libellulidae	Libellulidae	Metazoa	Arthropoda	Insecta	Odonata	Libellulidae				Family		ICZN
3f34de53-7052-4243-986d-ab7d80068e1b	PhysicalObject	2019/12/03	en|fr	http://creativecommons.org/publicdomain/zero/1.0/legalcode	Bishop's University	BUIC-ODO32.001		10.5886/nmcxfj	Bishop's University	BUIC-ODO	Bishop's University Insect Collection	PreservedSpecimen	BUIC-ODO32.001		1				BUIC-ODO32	1978/08/09	221	221	1978	8	9	North America	Canada	Quebec	Lac des Franais	46.1411	-73.6333	10000	Canadian Geographical Names Database			Coenagrionidae	Coenagrionidae	Metazoa	Arthropoda	Insecta	Odonata	Coenagrionidae				Family		ICZN
04630862-fb24-44d9-85ee-e0e4364978b8	PhysicalObject	2019/12/03	en|fr	http://creativecommons.org/publicdomain/zero/1.0/legalcode	Bishop's University	BUIC-ODO33.001		10.5886/nmcxfj	Bishop's University	BUIC-ODO	Bishop's University Insect Collection	PreservedSpecimen	BUIC-ODO33.001		1				BUIC-ODO33	1975/06/13	164	164	1975	6	13	North America	Canada	Quebec	Johnville	45.3319	-71.7517	10000	Canadian Geographical Names Database			Calopterygidae	Calopterygidae	Metazoa	Arthropoda	Insecta	Odonata	Calopterygidae				Family		ICZN
be3081ae-7cd6-4d78-ba18-ea3e2b3aef42	PhysicalObject	2019/12/03	en|fr	http://creativecommons.org/publicdomain/zero/1.0/legalcode	Bishop's University	BUIC-ODO34.001		10.5886/nmcxfj	Bishop's University	BUIC-ODO	Bishop's University Insect Collection	PreservedSpecimen	BUIC-ODO34.001		1				BUIC-ODO34	1976/09/20	264	264	1976	9	20	North America	Canada	Quebec	Johnville	45.3319	-71.7517	10000	Canadian Geographical Names Database			Calopterygidae	Calopterygidae	Metazoa	Arthropoda	Insecta	Odonata	Calopterygidae				Family		ICZN
a0f83fc9-27f4-4a04-8dd4-aad98f4bfd24	PhysicalObject	2019/12/03	en|fr	http://creativecommons.org/publicdomain/zero/1.0/legalcode	Bishop's University	BUIC-ODO35.001		10.5886/nmcxfj	Bishop's University	BUIC-ODO	Bishop's University Insect Collection	PreservedSpecimen	BUIC-ODO35.001		1				BUIC-ODO35	1979/07/31	212	212	1979	7	31	North America	Canada	Quebec	Johnville	45.3319	-71.7517	10000	Canadian Geographical Names Database			Lestidae	Lestidae	Metazoa	Arthropoda	Insecta	Odonata	Lestidae				Family		ICZN
4ed2043a-f994-4db7-949d-1183fc083af3	PhysicalObject	2019/12/03	en|fr	http://creativecommons.org/publicdomain/zero/1.0/legalcode	Bishop's University	BUIC-ODO36.001		10.5886/nmcxfj	Bishop's University	BUIC-ODO	Bishop's University Insect Collection	PreservedSpecimen	BUIC-ODO36.001		1				BUIC-ODO36	1974/07/02	183	183	1974	7	2	North America	Canada	Quebec	Johnville	45.3319	-71.7517	10000	Canadian Geographical Names Database			Coenagrionidae	Coenagrionidae	Metazoa	Arthropoda	Insecta	Odonata	Coenagrionidae				Family		ICZN
02d6b4f7-9425-45a0-b8e4-fa250f2fda77	PhysicalObject	2019/12/03	en|fr	http://creativecommons.org/publicdomain/zero/1.0/legalcode	Bishop's University	BUIC-ODO37.001		10.5886/nmcxfj	Bishop's University	BUIC-ODO	Bishop's University Insect Collection	PreservedSpecimen	BUIC-ODO37.001		1				BUIC-ODO37	1979/07/31	212	212	1979	7	31	North America	Canada	Quebec	Johnville	45.3319	-71.7517	10000	Canadian Geographical Names Database			Lestidae	Lestidae	Metazoa	Arthropoda	Insecta	Odonata	Lestidae				Family		ICZN
6fa650e3-c9c1-4491-a872-c478dac400ea	PhysicalObject	2019/12/03	en|fr	http://creativecommons.org/publicdomain/zero/1.0/legalcode	Bishop's University	BUIC-ODO38.001		10.5886/nmcxfj	Bishop's University	BUIC-ODO	Bishop's University Insect Collection	PreservedSpecimen	BUIC-ODO38.001		1				BUIC-ODO38	1974/10/16	289	289	1974	10	16	North America	Canada	Quebec	Marbleton	45.6319	-71.5911	10000	Canadian Geographical Names Database			Aeshna eremita Scudder, 1866	Aeshna eremita Scudder, 1866	Metazoa	Arthropoda	Insecta	Odonata	Aeshnidae	Aeshna	eremita		Species	Scudder, 1866	ICZN
9a120e8d-5f38-445f-9c55-f5715f4b100e	PhysicalObject	2019/12/03	en|fr	http://creativecommons.org/publicdomain/zero/1.0/legalcode	Bishop's University	BUIC-ODO39.001		10.5886/nmcxfj	Bishop's University	BUIC-ODO	Bishop's University Insect Collection	PreservedSpecimen	BUIC-ODO39.001		1				BUIC-ODO39	1977/08/08	220	220	1977	8	8	North America	Canada	Quebec	Johnville	45.3319	-71.7517	10000	Canadian Geographical Names Database			Aeshna interrupta Walker, 1908	Aeshna interrupta Walker, 1908	Metazoa	Arthropoda	Insecta	Odonata	Aeshnidae	Aeshna	interrupta		Species	Walker, 1908	ICZN
3bc96a34-4555-416b-8b13-f0bd6c9a41ed	PhysicalObject	2019/12/03	en|fr	http://creativecommons.org/publicdomain/zero/1.0/legalcode	Bishop's University	BUIC-ODO40.001		10.5886/nmcxfj	Bishop's University	BUIC-ODO	Bishop's University Insect Collection	PreservedSpecimen	BUIC-ODO40.001		1				BUIC-ODO40	1978/06/08	159	159	1978	6	8	North America	Canada	Quebec	Lac Lovering	45.1808	-72.1558	10000	Canadian Geographical Names Database			Coenagrionidae	Coenagrionidae	Metazoa	Arthropoda	Insecta	Odonata	Coenagrionidae				Family		ICZN
3bbf1ff5-222c-49a4-8e1e-a00d0758f06c	PhysicalObject	2019/12/03	en|fr	http://creativecommons.org/publicdomain/zero/1.0/legalcode	Bishop's University	BUIC-ODO41.001		10.5886/nmcxfj	Bishop's University	BUIC-ODO	Bishop's University Insect Collection	PreservedSpecimen	BUIC-ODO41.001		1				BUIC-ODO41	1974/07/02	183	183	1974	7	2	North America	Canada	Quebec	Johnville	45.3319	-71.7517	10000	Canadian Geographical Names Database			Coenagrionidae	Coenagrionidae	Metazoa	Arthropoda	Insecta	Odonata	Coenagrionidae				Family		ICZN
cab3e4eb-d673-480c-ade8-c29fb3405c2f	PhysicalObject	2019/12/03	en|fr	http://creativecommons.org/publicdomain/zero/1.0/legalcode	Bishop's University	BUIC-ODO42.001		10.5886/nmcxfj	Bishop's University	BUIC-ODO	Bishop's University Insect Collection	PreservedSpecimen	BUIC-ODO42.001		1				BUIC-ODO42	1974/08/25	237	237	1974	8	25	North America	Canada	Quebec	Lorraine	45.6833	-73.7833	10000	Canadian Geographical Names Database			Aeshna eremita Scudder, 1866	Aeshna eremita Scudder, 1866	Metazoa	Arthropoda	Insecta	Odonata	Aeshnidae	Aeshna	eremita		Species	Scudder, 1866	ICZN
44cc8c7d-0f65-4b65-b2d5-4eaacd01621a	PhysicalObject	2019/12/03	en|fr	http://creativecommons.org/publicdomain/zero/1.0/legalcode	Bishop's University	BUIC-ODO43.001		10.5886/nmcxfj	Bishop's University	BUIC-ODO	Bishop's University Insect Collection	PreservedSpecimen	BUIC-ODO43.001		1				BUIC-ODO43	1974/07/02	183	183	1974	7	2	North America	Canada	Quebec	Johnville	45.3319	-71.7517	10000	Canadian Geographical Names Database			Coenagrionidae	Coenagrionidae	Metazoa	Arthropoda	Insecta	Odonata	Coenagrionidae				Family		ICZN
c9ae3af7-5dc5-49f6-8938-a2ffc4249cab	PhysicalObject	2019/12/03	en|fr	http://creativecommons.org/publicdomain/zero/1.0/legalcode	Bishop's University	BUIC-ODO44.001		10.5886/nmcxfj	Bishop's University	BUIC-ODO	Bishop's University Insect Collection	PreservedSpecimen	BUIC-ODO44.001		1				BUIC-ODO44	1972/08/10	223	223	1972	8	10	North America	Canada	Quebec	Johnville	45.3319	-71.7517	10000	Canadian Geographical Names Database			Coenagrionidae	Coenagrionidae	Metazoa	Arthropoda	Insecta	Odonata	Coenagrionidae				Family		ICZN
3c3f0919-afe5-48f1-93c9-b62ad866ae11	PhysicalObject	2019/12/03	en|fr	http://creativecommons.org/publicdomain/zero/1.0/legalcode	Bishop's University	BUIC-ODO45.001		10.5886/nmcxfj	Bishop's University	BUIC-ODO	Bishop's University Insect Collection	PreservedSpecimen	BUIC-ODO45.001		1				BUIC-ODO45	2005/09/15	258	258	2005	9	15	North America	Canada	Quebec	Johnville	45.3319	-71.7517	10000	Canadian Geographical Names Database			Aeshna eremita Scudder, 1866	Aeshna eremita Scudder, 1866	Metazoa	Arthropoda	Insecta	Odonata	Aeshnidae	Aeshna	eremita		Species	Scudder, 1866	ICZN
e513e116-e985-45ad-ba52-d8bd259383a4	PhysicalObject	2019/12/03	en|fr	http://creativecommons.org/publicdomain/zero/1.0/legalcode	Bishop's University	BUIC-ODO46.001		10.5886/nmcxfj	Bishop's University	BUIC-ODO	Bishop's University Insect Collection	PreservedSpecimen	BUIC-ODO46.001		1				BUIC-ODO46	2005/09/15	258	258	2005	9	15	North America	Canada	Quebec	Johnville	45.3319	-71.7517	10000	Canadian Geographical Names Database			Aeshnidae	Aeshnidae	Metazoa	Arthropoda	Insecta	Odonata	Aeshnidae				Family		ICZN
025d89f7-0747-4e69-9461-2cc3f20cc3f1	PhysicalObject	2019/12/03	en|fr	http://creativecommons.org/publicdomain/zero/1.0/legalcode	Bishop's University	BUIC-ODO47.001		10.5886/nmcxfj	Bishop's University	BUIC-ODO	Bishop's University Insect Collection	PreservedSpecimen	BUIC-ODO47.001		1				BUIC-ODO47	1976/09/20	264	264	1976	9	20	North America	Canada	Quebec	Johnville	45.3319	-71.7517	10000	Canadian Geographical Names Database			Lestidae	Lestidae	Metazoa	Arthropoda	Insecta	Odonata	Lestidae				Family		ICZN
a2234dca-d3e6-4d48-bbe0-bae64f037450	PhysicalObject	2019/12/03	en|fr	http://creativecommons.org/publicdomain/zero/1.0/legalcode	Bishop's University	BUIC-ODO48.001		10.5886/nmcxfj	Bishop's University	BUIC-ODO	Bishop's University Insect Collection	PreservedSpecimen	BUIC-ODO48.001		1				BUIC-ODO48	1978/08/10	222	222	1978	8	10	North America	Canada	Quebec	Georgeville	45.1383	-72.2525	10000	Canadian Geographical Names Database			Aeshna interrupta Walker, 1908	Aeshna interrupta Walker, 1908	Metazoa	Arthropoda	Insecta	Odonata	Aeshnidae	Aeshna	interrupta		Species	Walker, 1908	ICZN
ea69e562-f264-4df4-9379-a3b31062c400	PhysicalObject	2019/12/03	en|fr	http://creativecommons.org/publicdomain/zero/1.0/legalcode	Bishop's University	BUIC-ODO49.001		10.5886/nmcxfj	Bishop's University	BUIC-ODO	Bishop's University Insect Collection	PreservedSpecimen	BUIC-ODO49.001		1				BUIC-ODO49	1977/08/09	221	221	1977	8	9	North America	Canada	Quebec	Johnville	45.3319	-71.7517	10000	Canadian Geographical Names Database			Lestidae	Lestidae	Metazoa	Arthropoda	Insecta	Odonata	Lestidae				Family		ICZN
52edc551-0fb7-4a45-a116-78c0fca9dfa4	PhysicalObject	2019/12/03	en|fr	http://creativecommons.org/publicdomain/zero/1.0/legalcode	Bishop's University	BUIC-ODO50.001		10.5886/nmcxfj	Bishop's University	BUIC-ODO	Bishop's University Insect Collection	PreservedSpecimen	BUIC-ODO50.001		1				BUIC-ODO50	2005/09/23	266	266	2005	9	23	North America	Canada	Quebec	Lennoxville	45.3658	-71.8583	10000	Canadian Geographical Names Database			Coenagrionidae	Coenagrionidae	Metazoa	Arthropoda	Insecta	Odonata	Coenagrionidae				Family		ICZN
6a739034-28ad-4e02-b835-a8e50088dc4b	PhysicalObject	2019/12/03	en|fr	http://creativecommons.org/publicdomain/zero/1.0/legalcode	Bishop's University	BUIC-ODO51.001		10.5886/nmcxfj	Bishop's University	BUIC-ODO	Bishop's University Insect Collection	PreservedSpecimen	BUIC-ODO51.001		1				BUIC-ODO51	1974/07/23	204	204	1974	7	23	North America	Canada	Quebec	Katevale	45.2497	-72.0475	10000	Canadian Geographical Names Database			Coenagrionidae	Coenagrionidae	Metazoa	Arthropoda	Insecta	Odonata	Coenagrionidae				Family		ICZN
0457272d-8145-4142-be78-e21b66b9919e	PhysicalObject	2019/12/03	en|fr	http://creativecommons.org/publicdomain/zero/1.0/legalcode	Bishop's University	BUIC-ODO52.001		10.5886/nmcxfj	Bishop's University	BUIC-ODO	Bishop's University Insect Collection	PreservedSpecimen	BUIC-ODO52.001		1				BUIC-ODO52	1974/07/02	183	183	1974	7	2	North America	Canada	Quebec	Johnville	45.3319	-71.7517	10000	Canadian Geographical Names Database			Coenagrionidae	Coenagrionidae	Metazoa	Arthropoda	Insecta	Odonata	Coenagrionidae				Family		ICZN
0832ca99-0d8b-4ff4-8d0f-923df3386ece	PhysicalObject	2019/12/03	en|fr	http://creativecommons.org/publicdomain/zero/1.0/legalcode	Bishop's University	BUIC-ODO53.001		10.5886/nmcxfj	Bishop's University	BUIC-ODO	Bishop's University Insect Collection	PreservedSpecimen	BUIC-ODO53.001		1				BUIC-ODO53	1974/07/23	204	204	1974	7	23	North America	Canada	Quebec	Katevale	45.2497	-72.0475	10000	Canadian Geographical Names Database			Coenagrionidae	Coenagrionidae	Metazoa	Arthropoda	Insecta	Odonata	Coenagrionidae				Family		ICZN
6667c8e3-28ae-4083-a94f-36bacea57ef5	PhysicalObject	2019/12/03	en|fr	http://creativecommons.org/publicdomain/zero/1.0/legalcode	Bishop's University	BUIC-ODO54.001		10.5886/nmcxfj	Bishop's University	BUIC-ODO	Bishop's University Insect Collection	PreservedSpecimen	BUIC-ODO54.001		1				BUIC-ODO54	1977/07/07	188	188	1977	7	7	North America	Canada	Quebec	Lennoxville	45.3658	-71.8583	10000	Canadian Geographical Names Database			Calopterygidae	Calopterygidae	Metazoa	Arthropoda	Insecta	Odonata	Calopterygidae				Family		ICZN
6ec39813-20be-48e8-bb9e-3f0b0fab476d	PhysicalObject	2019/12/03	en|fr	http://creativecommons.org/publicdomain/zero/1.0/legalcode	Bishop's University	BUIC-ODO55.001		10.5886/nmcxfj	Bishop's University	BUIC-ODO	Bishop's University Insect Collection	PreservedSpecimen	BUIC-ODO55.001		1				BUIC-ODO55	1977/07/06	187	187	1977	7	6	North America	Canada	Quebec	Sand Hill	45.3722	-71.745	10000	Canadian Geographical Names Database			Calopterygidae	Calopterygidae	Metazoa	Arthropoda	Insecta	Odonata	Calopterygidae				Family		ICZN
0ab4e792-bc20-490f-804f-aae84a1d45ea	PhysicalObject	2019/12/03	en|fr	http://creativecommons.org/publicdomain/zero/1.0/legalcode	Bishop's University	BUIC-ODO56.001		10.5886/nmcxfj	Bishop's University	BUIC-ODO	Bishop's University Insect Collection	PreservedSpecimen	BUIC-ODO56.001		1				BUIC-ODO56	1978/08/10	222	222	1978	8	10	North America	Canada	Quebec	Georgeville	45.1383	-72.2525	10000	Canadian Geographical Names Database			Aeshna interrupta Walker, 1908	Aeshna interrupta Walker, 1908	Metazoa	Arthropoda	Insecta	Odonata	Aeshnidae	Aeshna	interrupta		Species	Walker, 1908	ICZN
9ea74ea5-5ef7-4d3a-843d-e94f7439e944	PhysicalObject	2019/12/03	en|fr	http://creativecommons.org/publicdomain/zero/1.0/legalcode	Bishop's University	BUIC-ODO57.001		10.5886/nmcxfj	Bishop's University	BUIC-ODO	Bishop's University Insect Collection	PreservedSpecimen	BUIC-ODO57.001		1				BUIC-ODO57	1974/07/11	192	192	1974	7	11	North America	Canada	Quebec	Lennoxville	45.3658	-71.8583	10000	Canadian Geographical Names Database			Libellulidae	Libellulidae	Metazoa	Arthropoda	Insecta	Odonata	Libellulidae				Family		ICZN
494afb42-c640-414d-a128-920fde55be18	PhysicalObject	2019/12/03	en|fr	http://creativecommons.org/publicdomain/zero/1.0/legalcode	Bishop's University	BUIC-ODO58.001		10.5886/nmcxfj	Bishop's University	BUIC-ODO	Bishop's University Insect Collection	PreservedSpecimen	BUIC-ODO58.001		1				BUIC-ODO58	1974/07/02	183	183	1974	7	2	North America	Canada	Quebec	Johnville	45.3319	-71.7517	10000	Canadian Geographical Names Database			Coenagrionidae	Coenagrionidae	Metazoa	Arthropoda	Insecta	Odonata	Coenagrionidae				Family		ICZN
737a5fd6-0bba-40fc-9e96-80dd0cb656be	PhysicalObject	2019/12/03	en|fr	http://creativecommons.org/publicdomain/zero/1.0/legalcode	Bishop's University	BUIC-ODO59.001		10.5886/nmcxfj	Bishop's University	BUIC-ODO	Bishop's University Insect Collection	PreservedSpecimen	BUIC-ODO59.001		1				BUIC-ODO59	1977/08/08	220	220	1977	8	8	North America	Canada	Quebec	Lennoxville	45.3658	-71.8583	10000	Canadian Geographical Names Database			Coenagrionidae	Coenagrionidae	Metazoa	Arthropoda	Insecta	Odonata	Coenagrionidae				Family		ICZN
3dde4e79-d4ec-4498-bfe6-867663fe27d1	PhysicalObject	2019/12/03	en|fr	http://creativecommons.org/publicdomain/zero/1.0/legalcode	Bishop's University	BUIC-ODO60.001		10.5886/nmcxfj	Bishop's University	BUIC-ODO	Bishop's University Insect Collection	PreservedSpecimen	BUIC-ODO60.001		1				BUIC-ODO60	1978/08/10	222	222	1978	8	10	North America	Canada	Quebec	Georgeville	45.1383	-72.2525	10000	Canadian Geographical Names Database			Aeshna interrupta Walker, 1908	Aeshna interrupta Walker, 1908	Metazoa	Arthropoda	Insecta	Odonata	Aeshnidae	Aeshna	interrupta		Species	Walker, 1908	ICZN
9b0f2a75-48f1-483b-9371-5a1663b9c0cf	PhysicalObject	2019/12/03	en|fr	http://creativecommons.org/publicdomain/zero/1.0/legalcode	Bishop's University	BUIC-ODO61.001		10.5886/nmcxfj	Bishop's University	BUIC-ODO	Bishop's University Insect Collection	PreservedSpecimen	BUIC-ODO61.001		1				BUIC-ODO61	1978/06/19	170	170	1978	6	19	North America	Canada	Quebec	Sand Hill	45.3722	-71.745	10000	Canadian Geographical Names Database			Calopterygidae	Calopterygidae	Metazoa	Arthropoda	Insecta	Odonata	Calopterygidae				Family		ICZN
d3b03ade-84bf-4029-9d2f-7229f2d87605	PhysicalObject	2019/12/03	en|fr	http://creativecommons.org/publicdomain/zero/1.0/legalcode	Bishop's University	BUIC-ODO62.001		10.5886/nmcxfj	Bishop's University	BUIC-ODO	Bishop's University Insect Collection	PreservedSpecimen	BUIC-ODO62.001		1				BUIC-ODO62	1974/08/07	219	219	1974	8	7	North America	Canada	Quebec	Barnston	45.1072	-71.8839	10000	Canadian Geographical Names Database			Aeshna interrupta Walker, 1908	Aeshna interrupta Walker, 1908	Metazoa	Arthropoda	Insecta	Odonata	Aeshnidae	Aeshna	interrupta		Species	Walker, 1908	ICZN
bb544977-116c-4e67-b441-1fe6634381b6	PhysicalObject	2019/12/03	en|fr	http://creativecommons.org/publicdomain/zero/1.0/legalcode	Bishop's University	BUIC-ODO63.001		10.5886/nmcxfj	Bishop's University	BUIC-ODO	Bishop's University Insect Collection	PreservedSpecimen	BUIC-ODO63.001		1				BUIC-ODO63	1977/07/06	187	187	1977	7	6	North America	Canada	Quebec	Sand Hill	45.3722	-71.745	10000	Canadian Geographical Names Database			Calopterygidae	Calopterygidae	Metazoa	Arthropoda	Insecta	Odonata	Calopterygidae				Family		ICZN
69197d3d-82c3-43fc-8d40-dd5010dd86fd	PhysicalObject	2019/12/03	en|fr	http://creativecommons.org/publicdomain/zero/1.0/legalcode	Bishop's University	BUIC-ODO64.001		10.5886/nmcxfj	Bishop's University	BUIC-ODO	Bishop's University Insect Collection	PreservedSpecimen	BUIC-ODO64.001		1				BUIC-ODO64	1976/09/20	264	264	1976	9	20	North America	Canada	Quebec	Johnville	45.3319	-71.7517	10000	Canadian Geographical Names Database			Lestidae	Lestidae	Metazoa	Arthropoda	Insecta	Odonata	Lestidae				Family		ICZN
d6e0b59e-9cd8-46a9-9814-775d3156b38a	PhysicalObject	2019/12/03	en|fr	http://creativecommons.org/publicdomain/zero/1.0/legalcode	Bishop's University	BUIC-ODO65.001		10.5886/nmcxfj	Bishop's University	BUIC-ODO	Bishop's University Insect Collection	PreservedSpecimen	BUIC-ODO65.001		1				BUIC-ODO65	2005/09/15	258	258	2005	9	15	North America	Canada	Quebec	Johnville	45.3319	-71.7517	10000	Canadian Geographical Names Database			Aeshna eremita Scudder, 1866	Aeshna eremita Scudder, 1866	Metazoa	Arthropoda	Insecta	Odonata	Aeshnidae	Aeshna	eremita		Species	Scudder, 1866	ICZN
cf6470f8-c68e-48f9-8eba-da762267e81f	PhysicalObject	2019/12/03	en|fr	http://creativecommons.org/publicdomain/zero/1.0/legalcode	Bishop's University	BUIC-ODO66.001		10.5886/nmcxfj	Bishop's University	BUIC-ODO	Bishop's University Insect Collection	PreservedSpecimen	BUIC-ODO66.001		1				BUIC-ODO66	1974/07/11	192	192	1974	7	11	North America	Canada	Quebec	Lennoxville	45.3658	-71.8583	10000	Canadian Geographical Names Database			Coenagrionidae	Coenagrionidae	Metazoa	Arthropoda	Insecta	Odonata	Coenagrionidae				Family		ICZN
c2422471-12ab-49ad-9c04-b4e9c33b93d1	PhysicalObject	2019/12/03	en|fr	http://creativecommons.org/publicdomain/zero/1.0/legalcode	Bishop's University	BUIC-ODO67.001		10.5886/nmcxfj	Bishop's University	BUIC-ODO	Bishop's University Insect Collection	PreservedSpecimen	BUIC-ODO67.001		1				BUIC-ODO67	1974/10/16	289	289	1974	10	16	North America	Canada	Quebec	Marbleton	45.6319	-71.5911	10000	Canadian Geographical Names Database			Aeshna eremita Scudder, 1866	Aeshna eremita Scudder, 1866	Metazoa	Arthropoda	Insecta	Odonata	Aeshnidae	Aeshna	eremita		Species	Scudder, 1866	ICZN
fae428fd-3af4-47ca-8557-a58e16ddb2e7	PhysicalObject	2019/12/03	en|fr	http://creativecommons.org/publicdomain/zero/1.0/legalcode	Bishop's University	BUIC-ODO68.001		10.5886/nmcxfj	Bishop's University	BUIC-ODO	Bishop's University Insect Collection	PreservedSpecimen	BUIC-ODO68.001		1				BUIC-ODO68	1974/09/27	270	270	1974	9	27	North America	Canada	Quebec	Stoke	45.5331	-71.8058	10000	Canadian Geographical Names Database			Aeshna umbrosa Walker, 1908	Aeshna umbrosa Walker, 1908	Metazoa	Arthropoda	Insecta	Odonata	Aeshnidae	Aeshna	umbrosa		Species	Walker, 1908	ICZN
9bf0d486-b39e-4383-b5dd-875605b552dd	PhysicalObject	2019/12/03	en|fr	http://creativecommons.org/publicdomain/zero/1.0/legalcode	Bishop's University	BUIC-ODO69.001		10.5886/nmcxfj	Bishop's University	BUIC-ODO	Bishop's University Insect Collection	PreservedSpecimen	BUIC-ODO69.001		1				BUIC-ODO69	1974/08/16	228	228	1974	8	16	North America	Canada	Quebec	Sherbrooke	45.4	-71.9	10000	Canadian Geographical Names Database			Aeshna canadensis Walker, 1908	Aeshna canadensis Walker, 1908	Metazoa	Arthropoda	Insecta	Odonata	Aeshnidae	Aeshna	canadensis		Species	Walker, 1908	ICZN
45a512cd-2433-4502-b774-2cbb58a2f3d3	PhysicalObject	2019/12/03	en|fr	http://creativecommons.org/publicdomain/zero/1.0/legalcode	Bishop's University	BUIC-ODO70.001		10.5886/nmcxfj	Bishop's University	BUIC-ODO	Bishop's University Insect Collection	PreservedSpecimen	BUIC-ODO70.001		1				BUIC-ODO70	1974/07/02	183	183	1974	7	2	North America	Canada	Quebec	Johnville	45.3319	-71.7517	10000	Canadian Geographical Names Database			Coenagrionidae	Coenagrionidae	Metazoa	Arthropoda	Insecta	Odonata	Coenagrionidae				Family		ICZN
6fc53adf-4043-4863-bce0-337f90934952	PhysicalObject	2019/12/03	en|fr	http://creativecommons.org/publicdomain/zero/1.0/legalcode	Bishop's University	BUIC-ODO71.001		10.5886/nmcxfj	Bishop's University	BUIC-ODO	Bishop's University Insect Collection	PreservedSpecimen	BUIC-ODO71.001		1				BUIC-ODO71	1976/09/16	260	260	1976	9	16	North America	Canada	Quebec	Lennoxville	45.3658	-71.8583	10000	Canadian Geographical Names Database			Lestidae	Lestidae	Metazoa	Arthropoda	Insecta	Odonata	Lestidae				Family		ICZN
a8c85a39-67c6-4074-83a9-d7ff66dcfe84	PhysicalObject	2019/12/03	en|fr	http://creativecommons.org/publicdomain/zero/1.0/legalcode	Bishop's University	BUIC-ODO72.001		10.5886/nmcxfj	Bishop's University	BUIC-ODO	Bishop's University Insect Collection	PreservedSpecimen	BUIC-ODO72.001		1				BUIC-ODO72	1974/07/11	192	192	1974	7	11	North America	Canada	Quebec	Lennoxville	45.3658	-71.8583	10000	Canadian Geographical Names Database			Libellulidae	Libellulidae	Metazoa	Arthropoda	Insecta	Odonata	Libellulidae				Family		ICZN
b414f039-2e64-4fd5-ba0d-607ca7c52a0c	PhysicalObject	2019/12/03	en|fr	http://creativecommons.org/publicdomain/zero/1.0/legalcode	Bishop's University	BUIC-ODO73.001		10.5886/nmcxfj	Bishop's University	BUIC-ODO	Bishop's University Insect Collection	PreservedSpecimen	BUIC-ODO73.001		1				BUIC-ODO73	1974/06/18	169	169	1974	6	18	North America	Canada	Quebec	Lennoxville	45.3658	-71.8583	10000	Canadian Geographical Names Database			Coenagrionidae	Coenagrionidae	Metazoa	Arthropoda	Insecta	Odonata	Coenagrionidae				Family		ICZN
8b7b1788-3f65-44d6-b5c8-7b7e90967611	PhysicalObject	2019/12/03	en|fr	http://creativecommons.org/publicdomain/zero/1.0/legalcode	Bishop's University	BUIC-ODO74.001		10.5886/nmcxfj	Bishop's University	BUIC-ODO	Bishop's University Insect Collection	PreservedSpecimen	BUIC-ODO74.001		1				BUIC-ODO74	1977-07-14/1977-07-19	195	200	1977	7		North America	Canada	Quebec	Johnville	45.3319	-71.7517	10000	Canadian Geographical Names Database			Coenagrionidae	Coenagrionidae	Metazoa	Arthropoda	Insecta	Odonata	Coenagrionidae				Family		ICZN
07a58e49-a086-457d-af9b-5809be8f5c11	PhysicalObject	2019/12/03	en|fr	http://creativecommons.org/publicdomain/zero/1.0/legalcode	Bishop's University	BUIC-ODO75.001		10.5886/nmcxfj	Bishop's University	BUIC-ODO	Bishop's University Insect Collection	PreservedSpecimen	BUIC-ODO75.001		1				BUIC-ODO75	1990/10/05	278	278	1990	10	5	North America	Canada	Quebec	Lennoxville	45.3658	-71.8583	10000	Canadian Geographical Names Database			Odonata	Odonata	Metazoa	Arthropoda	Insecta	Odonata					Order		ICZN
7108fdf3-361a-4ce5-b291-73431e450335	PhysicalObject	2019/12/03	en|fr	http://creativecommons.org/publicdomain/zero/1.0/legalcode	Bishop's University	BUIC-ODO76.001		10.5886/nmcxfj	Bishop's University	BUIC-ODO	Bishop's University Insect Collection	PreservedSpecimen	BUIC-ODO76.001		1				BUIC-ODO76	1977/07/06	187	187	1977	7	6	North America	Canada	Quebec	Sand Hill	45.3722	-71.745	10000	Canadian Geographical Names Database			Calopterygidae	Calopterygidae	Metazoa	Arthropoda	Insecta	Odonata	Calopterygidae				Family		ICZN
14e77977-0ded-4279-8d7c-fe19df38ac94	PhysicalObject	2019/12/03	en|fr	http://creativecommons.org/publicdomain/zero/1.0/legalcode	Bishop's University	BUIC-ODO77.001		10.5886/nmcxfj	Bishop's University	BUIC-ODO	Bishop's University Insect Collection	PreservedSpecimen	BUIC-ODO77.001		1				BUIC-ODO77	1974/07/23	204	204	1974	7	23	North America	Canada	Quebec	Katevale	45.2497	-72.0475	10000	Canadian Geographical Names Database			Coenagrionidae	Coenagrionidae	Metazoa	Arthropoda	Insecta	Odonata	Coenagrionidae				Family		ICZN
303f132c-f1ee-450c-a812-3f3bbe8f60d3	PhysicalObject	2019/12/03	en|fr	http://creativecommons.org/publicdomain/zero/1.0/legalcode	Bishop's University	BUIC-ODO78.001		10.5886/nmcxfj	Bishop's University	BUIC-ODO	Bishop's University Insect Collection	PreservedSpecimen	BUIC-ODO78.001		1				BUIC-ODO78	2012/09/16	260	260	2012	9	16	North America	Canada	Quebec	Sherbrooke	45.4	-71.9	10000	Canadian Geographical Names Database			Odonata	Odonata	Metazoa	Arthropoda	Insecta	Odonata					Order		ICZN
8a5790aa-4573-4651-9fa0-e8172f4416e5	PhysicalObject	2019/12/03	en|fr	http://creativecommons.org/publicdomain/zero/1.0/legalcode	Bishop's University	BUIC-ODO79.001		10.5886/nmcxfj	Bishop's University	BUIC-ODO	Bishop's University Insect Collection	PreservedSpecimen	BUIC-ODO79.001		1				BUIC-ODO79	1977/07/14	195	195	1977	7	14	North America	Canada	Quebec	Johnville	45.3319	-71.7517	10000	Canadian Geographical Names Database			Coenagrionidae	Coenagrionidae	Metazoa	Arthropoda	Insecta	Odonata	Coenagrionidae				Family		ICZN
71724acb-7ca0-4383-a272-f5b9b7489fa1	PhysicalObject	2019/12/03	en|fr	http://creativecommons.org/publicdomain/zero/1.0/legalcode	Bishop's University	BUIC-ODO80.001		10.5886/nmcxfj	Bishop's University	BUIC-ODO	Bishop's University Insect Collection	PreservedSpecimen	BUIC-ODO80.001		1				BUIC-ODO80	1974/07/11	192	192	1974	7	11	North America	Canada	Quebec	Lennoxville	45.3658	-71.8583	10000	Canadian Geographical Names Database			Coenagrionidae	Coenagrionidae	Metazoa	Arthropoda	Insecta	Odonata	Coenagrionidae				Family		ICZN
69bb0e8a-6bfe-4687-82fd-3ec670ed9f96	PhysicalObject	2019/12/03	en|fr	http://creativecommons.org/publicdomain/zero/1.0/legalcode	Bishop's University	BUIC-ODO81.001		10.5886/nmcxfj	Bishop's University	BUIC-ODO	Bishop's University Insect Collection	PreservedSpecimen	BUIC-ODO81.001		1				BUIC-ODO81	2005/09/21	264	264	2005	9	21	North America	Canada	Quebec	Lennoxville	45.3658	-71.8583	10000	Canadian Geographical Names Database			Odonata	Odonata	Metazoa	Arthropoda	Insecta	Odonata					Order		ICZN
17351616-65c4-4d65-98dd-fbb71566bd4b	PhysicalObject	2019/12/03	en|fr	http://creativecommons.org/publicdomain/zero/1.0/legalcode	Bishop's University	BUIC-ODO82.001		10.5886/nmcxfj	Bishop's University	BUIC-ODO	Bishop's University Insect Collection	PreservedSpecimen	BUIC-ODO82.001		1				BUIC-ODO82	1974/07/23	204	204	1974	7	23	North America	Canada	Quebec	Katevale	45.2497	-72.0475	10000	Canadian Geographical Names Database			Coenagrionidae	Coenagrionidae	Metazoa	Arthropoda	Insecta	Odonata	Coenagrionidae				Family		ICZN
66ae34e0-995e-40b7-87b0-f3fe7c0501df	PhysicalObject	2019/12/03	en|fr	http://creativecommons.org/publicdomain/zero/1.0/legalcode	Bishop's University	BUIC-ODO83.001		10.5886/nmcxfj	Bishop's University	BUIC-ODO	Bishop's University Insect Collection	PreservedSpecimen	BUIC-ODO83.001		1				BUIC-ODO83	1974/06/13	164	164	1974	6	13	North America	Canada	Quebec	Lennoxville	45.3658	-71.8583	10000	Canadian Geographical Names Database			Coenagrionidae	Coenagrionidae	Metazoa	Arthropoda	Insecta	Odonata	Coenagrionidae				Family		ICZN
9706c5a3-f0f1-4c2a-9ab7-3e700ef04444	PhysicalObject	2019/12/03	en|fr	http://creativecommons.org/publicdomain/zero/1.0/legalcode	Bishop's University	BUIC-ODO84.001		10.5886/nmcxfj	Bishop's University	BUIC-ODO	Bishop's University Insect Collection	PreservedSpecimen	BUIC-ODO84.001		1				BUIC-ODO84	2014/09/22	265	265	2014	9	22	North America	Canada	Quebec	Sherbrooke	45.4	-71.9	10000	Canadian Geographical Names Database			Odonata	Odonata	Metazoa	Arthropoda	Insecta	Odonata					Order		ICZN
808a2769-02d4-4ff7-824d-90c63a74c02b	PhysicalObject	2019/12/03	en|fr	http://creativecommons.org/publicdomain/zero/1.0/legalcode	Bishop's University	BUIC-ODO85.001		10.5886/nmcxfj	Bishop's University	BUIC-ODO	Bishop's University Insect Collection	PreservedSpecimen	BUIC-ODO85.001		1				BUIC-ODO85	1976/09/19	263	263	1976	9	19	North America	Canada	Quebec	Johnville	45.3319	-71.7517	10000	Canadian Geographical Names Database			Lestidae	Lestidae	Metazoa	Arthropoda	Insecta	Odonata	Lestidae				Family		ICZN
7875f6cb-d0a7-40e6-83a5-040f9e3863d4	PhysicalObject	2019/12/03	en|fr	http://creativecommons.org/publicdomain/zero/1.0/legalcode	Bishop's University	BUIC-ODO86.001		10.5886/nmcxfj	Bishop's University	BUIC-ODO	Bishop's University Insect Collection	PreservedSpecimen	BUIC-ODO86.001		1				BUIC-ODO86	1974/06/15	166	166	1974	6	15	North America	Canada	Quebec	Lorraine	45.6833	-73.7833	10000	Canadian Geographical Names Database			Coenagrionidae	Coenagrionidae	Metazoa	Arthropoda	Insecta	Odonata	Coenagrionidae				Family		ICZN
9dd8ec25-3113-4b02-86fb-6259373cffc9	PhysicalObject	2019/12/03	en|fr	http://creativecommons.org/publicdomain/zero/1.0/legalcode	Bishop's University	BUIC-ODO87.001		10.5886/nmcxfj	Bishop's University	BUIC-ODO	Bishop's University Insect Collection	PreservedSpecimen	BUIC-ODO87.001		1				BUIC-ODO87	1974/07/23	204	204	1974	7	23	North America	Canada	Quebec	Katevale	45.2497	-72.0475	10000	Canadian Geographical Names Database			Coenagrionidae	Coenagrionidae	Metazoa	Arthropoda	Insecta	Odonata	Coenagrionidae				Family		ICZN
69308fc9-e4a8-4368-9de8-37b918fd1d42	PhysicalObject	2019/12/03	en|fr	http://creativecommons.org/publicdomain/zero/1.0/legalcode	Bishop's University	BUIC-ODO88.001		10.5886/nmcxfj	Bishop's University	BUIC-ODO	Bishop's University Insect Collection	PreservedSpecimen	BUIC-ODO88.001		1				BUIC-ODO88	2014/09/17	260	260	2014	9	17	North America	Canada	Quebec	Sherbrooke	45.4	-71.9	10000	Canadian Geographical Names Database			Odonata	Odonata	Metazoa	Arthropoda	Insecta	Odonata					Order		ICZN
9335a899-4c5b-48d3-9083-8ed2dfb8b963	PhysicalObject	2019/12/03	en|fr	http://creativecommons.org/publicdomain/zero/1.0/legalcode	Bishop's University	BUIC-ODO89.001		10.5886/nmcxfj	Bishop's University	BUIC-ODO	Bishop's University Insect Collection	PreservedSpecimen	BUIC-ODO89.001		1				BUIC-ODO89	1976/09/12	256	256	1976	9	12	North America	Canada	Quebec	Lennoxville	45.3658	-71.8583	10000	Canadian Geographical Names Database			Aeshna umbrosa Walker, 1908	Aeshna umbrosa Walker, 1908	Metazoa	Arthropoda	Insecta	Odonata	Aeshnidae	Aeshna	umbrosa		Species	Walker, 1908	ICZN
9d8c93d3-8ece-4b0f-9778-4760e1d7686d	PhysicalObject	2019/12/03	en|fr	http://creativecommons.org/publicdomain/zero/1.0/legalcode	Bishop's University	BUIC-ODO90.001		10.5886/nmcxfj	Bishop's University	BUIC-ODO	Bishop's University Insect Collection	PreservedSpecimen	BUIC-ODO90.001		1				BUIC-ODO90	1974/07/11	192	192	1974	7	11	North America	Canada	Quebec	Lennoxville	45.3658	-71.8583	10000	Canadian Geographical Names Database			Lestidae	Lestidae	Metazoa	Arthropoda	Insecta	Odonata	Lestidae				Family		ICZN
4b3e4d5b-4e36-401b-81e0-72e76a4fd536	PhysicalObject	2019/12/03	en|fr	http://creativecommons.org/publicdomain/zero/1.0/legalcode	Bishop's University	BUIC-ODO91.001		10.5886/nmcxfj	Bishop's University	BUIC-ODO	Bishop's University Insect Collection	PreservedSpecimen	BUIC-ODO91.001		1				BUIC-ODO91	1978/08/10	222	222	1978	8	10	North America	Canada	Quebec	Georgeville	45.1383	-72.2525	10000	Canadian Geographical Names Database			Aeshna eremita Scudder, 1866	Aeshna eremita Scudder, 1866	Metazoa	Arthropoda	Insecta	Odonata	Aeshnidae	Aeshna	eremita		Species	Scudder, 1866	ICZN
9d2a7310-ad06-408a-8feb-6b6b971d2033	PhysicalObject	2019/12/03	en|fr	http://creativecommons.org/publicdomain/zero/1.0/legalcode	Bishop's University	BUIC-ODO92.001		10.5886/nmcxfj	Bishop's University	BUIC-ODO	Bishop's University Insect Collection	PreservedSpecimen	BUIC-ODO92.001		1				BUIC-ODO92	1974/10/06	279	279	1974	10	6	North America	Canada	Quebec	North Hatley	45.2833	-71.9667	10000	Canadian Geographical Names Database			Aeshna umbrosa Walker, 1908	Aeshna umbrosa Walker, 1908	Metazoa	Arthropoda	Insecta	Odonata	Aeshnidae	Aeshna	umbrosa		Species	Walker, 1908	ICZN
15751aee-4cc5-46fc-a303-661661509d8b	PhysicalObject	2019/12/03	en|fr	http://creativecommons.org/publicdomain/zero/1.0/legalcode	Bishop's University	BUIC-ODO93.001		10.5886/nmcxfj	Bishop's University	BUIC-ODO	Bishop's University Insect Collection	PreservedSpecimen	BUIC-ODO93.001		1				BUIC-ODO93	1974/09/06	249	249	1974	9	6	North America	Canada	Quebec	Montfort	45.8861	-74.3397	10000	Canadian Geographical Names Database			Aeshna umbrosa Walker, 1908	Aeshna umbrosa Walker, 1908	Metazoa	Arthropoda	Insecta	Odonata	Aeshnidae	Aeshna	umbrosa		Species	Walker, 1908	ICZN
d4a165f1-7119-440a-83a1-30c407167f1d	PhysicalObject	2019/12/03	en|fr	http://creativecommons.org/publicdomain/zero/1.0/legalcode	Bishop's University	BUIC-ODO94.001		10.5886/nmcxfj	Bishop's University	BUIC-ODO	Bishop's University Insect Collection	PreservedSpecimen	BUIC-ODO94.001		1				BUIC-ODO94	1979/07/30	211	211	1979	7	30	North America	Canada	Quebec	Johnville	45.3319	-71.7517	10000	Canadian Geographical Names Database			Coenagrionidae	Coenagrionidae	Metazoa	Arthropoda	Insecta	Odonata	Coenagrionidae				Family		ICZN
b7d6aecf-a237-4cb6-896f-08ede55c8704	PhysicalObject	2019/12/03	en|fr	http://creativecommons.org/publicdomain/zero/1.0/legalcode	Bishop's University	BUIC-ODO95.001		10.5886/nmcxfj	Bishop's University	BUIC-ODO	Bishop's University Insect Collection	PreservedSpecimen	BUIC-ODO95.001		1				BUIC-ODO95	2014/10/03	276	276	2014	10	3	North America	Canada	Quebec	Johnville	45.3319	-71.7517	10000	Canadian Geographical Names Database			Odonata	Odonata	Metazoa	Arthropoda	Insecta	Odonata					Order		ICZN
66c54ad9-9faa-4bb3-b014-279614d19425	PhysicalObject	2019/12/03	en|fr	http://creativecommons.org/publicdomain/zero/1.0/legalcode	Bishop's University	BUIC-ODO96.001		10.5886/nmcxfj	Bishop's University	BUIC-ODO	Bishop's University Insect Collection	PreservedSpecimen	BUIC-ODO96.001		1				BUIC-ODO96	1978/06/21	172	172	1978	6	21	North America	Canada	Quebec	Johnville	45.3319	-71.7517	10000	Canadian Geographical Names Database			Odonata	Odonata	Metazoa	Arthropoda	Insecta	Odonata					Order		ICZN
41da6d5d-a5b9-41ee-a4e3-cd86c40f5601	PhysicalObject	2019/12/03	en|fr	http://creativecommons.org/publicdomain/zero/1.0/legalcode	Bishop's University	BUIC-ODO97.001		10.5886/nmcxfj	Bishop's University	BUIC-ODO	Bishop's University Insect Collection	PreservedSpecimen	BUIC-ODO97.001		1				BUIC-ODO97	2014/09/25	268	268	2014	9	25	North America	Canada	Quebec	Johnville	45.3319	-71.7517	10000	Canadian Geographical Names Database			Odonata	Odonata	Metazoa	Arthropoda	Insecta	Odonata					Order		ICZN
35c84212-627e-492a-bb89-9c4f0036446f	PhysicalObject	2019/12/03	en|fr	http://creativecommons.org/publicdomain/zero/1.0/legalcode	Bishop's University	BUIC-ODO98.001		10.5886/nmcxfj	Bishop's University	BUIC-ODO	Bishop's University Insect Collection	PreservedSpecimen	BUIC-ODO98.001		1				BUIC-ODO98	1974/09/28	271	271	1974	9	28	North America	Canada	Quebec	Marbleton	45.6319	-71.5911	10000	Canadian Geographical Names Database			Aeshna umbrosa Walker, 1908	Aeshna umbrosa Walker, 1908	Metazoa	Arthropoda	Insecta	Odonata	Aeshnidae	Aeshna	umbrosa		Species	Walker, 1908	ICZN
830a0d90-6ddd-4279-ac1e-4951881a7bc6	PhysicalObject	2019/12/03	en|fr	http://creativecommons.org/publicdomain/zero/1.0/legalcode	Bishop's University	BUIC-ODO99.001		10.5886/nmcxfj	Bishop's University	BUIC-ODO	Bishop's University Insect Collection	PreservedSpecimen	BUIC-ODO99.001		1				BUIC-ODO99	1976/10/11	285	285	1976	10	11	North America	Canada	Quebec	Lennoxville	45.3658	-71.8583	10000	Canadian Geographical Names Database			Aeshna umbrosa Walker, 1908	Aeshna umbrosa Walker, 1908	Metazoa	Arthropoda	Insecta	Odonata	Aeshnidae	Aeshna	umbrosa		Species	Walker, 1908	ICZN
ac0d3dc1-f5d8-482b-8e71-77b94ed55638	PhysicalObject	2019/12/03	en|fr	http://creativecommons.org/publicdomain/zero/1.0/legalcode	Bishop's University	BUIC-ODO100.001		10.5886/nmcxfj	Bishop's University	BUIC-ODO	Bishop's University Insect Collection	PreservedSpecimen	BUIC-ODO100.001		1				BUIC-ODO100	1976/09/17	261	261	1976	9	17	North America	Canada	Quebec	Lennoxville	45.3658	-71.8583	10000	Canadian Geographical Names Database			Libellulidae	Libellulidae	Metazoa	Arthropoda	Insecta	Odonata	Libellulidae				Family		ICZN
b4fe3e14-7521-4bca-bcb8-d1bdf9e56ece	PhysicalObject	2019/12/03	en|fr	http://creativecommons.org/publicdomain/zero/1.0/legalcode	Bishop's University	BUIC-ODO101.001		10.5886/nmcxfj	Bishop's University	BUIC-ODO	Bishop's University Insect Collection	PreservedSpecimen	BUIC-ODO101.001		1				BUIC-ODO101	1974/09/29	272	272	1974	9	29	North America	Canada	Quebec	Sherbrooke	45.4	-71.9	10000	Canadian Geographical Names Database			Aeshna umbrosa Walker, 1908	Aeshna umbrosa Walker, 1908	Metazoa	Arthropoda	Insecta	Odonata	Aeshnidae	Aeshna	umbrosa		Species	Walker, 1908	ICZN
740ef199-98e3-48ff-bc66-ce9e8e7bff18	PhysicalObject	2019/12/03	en|fr	http://creativecommons.org/publicdomain/zero/1.0/legalcode	Bishop's University	BUIC-ODO102.001		10.5886/nmcxfj	Bishop's University	BUIC-ODO	Bishop's University Insect Collection	PreservedSpecimen	BUIC-ODO102.001		1				BUIC-ODO102	1979/08/01	213	213	1979	8	1	North America	Canada	Quebec	Georgeville	45.1383	-72.2525	10000	Canadian Geographical Names Database			Aeshna umbrosa Walker, 1908	Aeshna umbrosa Walker, 1908	Metazoa	Arthropoda	Insecta	Odonata	Aeshnidae	Aeshna	umbrosa		Species	Walker, 1908	ICZN
232067f7-ac04-4368-b862-c57e41c00605	PhysicalObject	2019/12/03	en|fr	http://creativecommons.org/publicdomain/zero/1.0/legalcode	Bishop's University	BUIC-ODO103.001		10.5886/nmcxfj	Bishop's University	BUIC-ODO	Bishop's University Insect Collection	PreservedSpecimen	BUIC-ODO103.001		1				BUIC-ODO103	1976/09/19	263	263	1976	9	19	North America	Canada	Quebec	Johnville	45.3319	-71.7517	10000	Canadian Geographical Names Database			Lestidae	Lestidae	Metazoa	Arthropoda	Insecta	Odonata	Lestidae				Family		ICZN
a933acdb-a41d-481a-b061-d4e4c187bcd2	PhysicalObject	2019/12/03	en|fr	http://creativecommons.org/publicdomain/zero/1.0/legalcode	Bishop's University	BUIC-ODO105.001		10.5886/nmcxfj	Bishop's University	BUIC-ODO	Bishop's University Insect Collection	PreservedSpecimen	BUIC-ODO105.001		1				BUIC-ODO105	1974/07/02	183	183	1974	7	2	North America	Canada	Quebec	Johnville	45.3319	-71.7517	10000	Canadian Geographical Names Database			Coenagrionidae	Coenagrionidae	Metazoa	Arthropoda	Insecta	Odonata	Coenagrionidae				Family		ICZN
7858fa27-bedb-4e9a-b039-db8e4e584947	PhysicalObject	2019/12/03	en|fr	http://creativecommons.org/publicdomain/zero/1.0/legalcode	Bishop's University	BUIC-ODO106.001		10.5886/nmcxfj	Bishop's University	BUIC-ODO	Bishop's University Insect Collection	PreservedSpecimen	BUIC-ODO106.001		1				BUIC-ODO106	1974/07/11	192	192	1974	7	11	North America	Canada	Quebec	Lennoxville	45.3658	-71.8583	10000	Canadian Geographical Names Database			Libellulidae	Libellulidae	Metazoa	Arthropoda	Insecta	Odonata	Libellulidae				Family		ICZN
d82b284b-4125-4062-81cb-aba5f458c2f7	PhysicalObject	2019/12/03	en|fr	http://creativecommons.org/publicdomain/zero/1.0/legalcode	Bishop's University	BUIC-ODO107.001		10.5886/nmcxfj	Bishop's University	BUIC-ODO	Bishop's University Insect Collection	PreservedSpecimen	BUIC-ODO107.001		1				BUIC-ODO107	1976/10/04	278	278	1976	10	4	North America	Canada	Quebec	Lennoxville	45.3658	-71.8583	10000	Canadian Geographical Names Database			Aeshna umbrosa Walker, 1908	Aeshna umbrosa Walker, 1908	Metazoa	Arthropoda	Insecta	Odonata	Aeshnidae	Aeshna	umbrosa		Species	Walker, 1908	ICZN
cb9541f7-4a24-4f8c-8ed4-590ba8a6d1e1	PhysicalObject	2019/12/03	en|fr	http://creativecommons.org/publicdomain/zero/1.0/legalcode	Bishop's University	BUIC-ODO108.001		10.5886/nmcxfj	Bishop's University	BUIC-ODO	Bishop's University Insect Collection	PreservedSpecimen	BUIC-ODO108.001		1				BUIC-ODO108	1974/07/23	204	204	1974	7	23	North America	Canada	Quebec	Katevale	45.2497	-72.0475	10000	Canadian Geographical Names Database			Dorocordulia libera (Selys, 1871)	Dorocordulia libera (Selys, 1871)	Metazoa	Arthropoda	Insecta	Odonata	Corduliidae	Dorocordulia	libera		Species	(Selys, 1871)	ICZN
13b7b366-6e3f-46b8-8dbc-f6e8410636e0	PhysicalObject	2019/12/03	en|fr	http://creativecommons.org/publicdomain/zero/1.0/legalcode	Bishop's University	BUIC-ODO109.001		10.5886/nmcxfj	Bishop's University	BUIC-ODO	Bishop's University Insect Collection	PreservedSpecimen	BUIC-ODO109.001		1				BUIC-ODO109	2012/10/02	276	276	2012	10	2	North America	Canada	Quebec	Sherbrooke	45.4	-71.9	10000	Canadian Geographical Names Database			Cordulegastridae	Cordulegastridae	Metazoa	Arthropoda	Insecta	Odonata	Cordulegastridae				Family		ICZN
fd9a0aca-568f-475e-83d6-46974d137fb7	PhysicalObject	2019/12/03	en|fr	http://creativecommons.org/publicdomain/zero/1.0/legalcode	Bishop's University	BUIC-ODO110.001		10.5886/nmcxfj	Bishop's University	BUIC-ODO	Bishop's University Insect Collection	PreservedSpecimen	BUIC-ODO110.001		1				BUIC-ODO110	2012/10/02	276	276	2012	10	2	North America	Canada	Quebec	Sherbrooke	45.4	-71.9	10000	Canadian Geographical Names Database			Cordulegastridae	Cordulegastridae	Metazoa	Arthropoda	Insecta	Odonata	Cordulegastridae				Family		ICZN
7a4d563e-118e-4b92-b85a-12ff086c7980	PhysicalObject	2019/12/03	en|fr	http://creativecommons.org/publicdomain/zero/1.0/legalcode	Bishop's University	BUIC-ODO111.001		10.5886/nmcxfj	Bishop's University	BUIC-ODO	Bishop's University Insect Collection	PreservedSpecimen	BUIC-ODO111.001		1				BUIC-ODO111	1974/07/23	204	204	1974	7	23	North America	Canada	Quebec	Katevale	45.2497	-72.0475	10000	Canadian Geographical Names Database			Leucorrhinia intacta (Hagen, 1861)	Leucorrhinia intacta (Hagen, 1861)	Metazoa	Arthropoda	Insecta	Odonata	Libellulidae	Leucorrhinia	intacta		Species	(Hagen, 1861)	ICZN
87512245-030c-45b3-b80b-a380f77c7069	PhysicalObject	2019/12/03	en|fr	http://creativecommons.org/publicdomain/zero/1.0/legalcode	Bishop's University	BUIC-ODO112.001		10.5886/nmcxfj	Bishop's University	BUIC-ODO	Bishop's University Insect Collection	PreservedSpecimen	BUIC-ODO112.001		1				BUIC-ODO112	1974/07/09	190	190	1974	7	9	North America	Canada	Quebec	East Angus	45.4833	-71.6667	10000	Canadian Geographical Names Database			Libellula pulchella Drury, 1773	Libellula pulchella Drury, 1773	Metazoa	Arthropoda	Insecta	Odonata	Libellulidae	Libellula	pulchella		Species	Drury, 1773	ICZN
b0d7be4a-6e66-4656-a917-05e03256751e	PhysicalObject	2019/12/03	en|fr	http://creativecommons.org/publicdomain/zero/1.0/legalcode	Bishop's University	BUIC-ODO113.001		10.5886/nmcxfj	Bishop's University	BUIC-ODO	Bishop's University Insect Collection	PreservedSpecimen	BUIC-ODO113.001		1				BUIC-ODO113	2014/09/15	258	258	2014	9	15	North America	Canada	Quebec	Lennoxville	45.3658	-71.8583	10000	Canadian Geographical Names Database			Sympetrum vicinum (Hagen, 1861)	Sympetrum vicinum (Hagen, 1861)	Metazoa	Arthropoda	Insecta	Odonata	Libellulidae	Sympetrum	vicinum		Species	(Hagen, 1861)	ICZN
3f8fa13f-7da4-4017-8de1-716d23aa11d6	PhysicalObject	2019/12/03	en|fr	http://creativecommons.org/publicdomain/zero/1.0/legalcode	Bishop's University	BUIC-ODO114.001		10.5886/nmcxfj	Bishop's University	BUIC-ODO	Bishop's University Insect Collection	PreservedSpecimen	BUIC-ODO114.001		1				BUIC-ODO114	1979/07/31	212	212	1979	7	31	North America	Canada	Quebec	Johnville	45.3319	-71.7517	10000	Canadian Geographical Names Database			Libellula julia Uhler, 1857	Ladona julia (Uhler, 1857)	Metazoa	Arthropoda	Insecta	Odonata	Libellulidae	Ladona	julia		Species	(Uhler, 1857)	ICZN
534881d5-34aa-4a2c-bc07-99eeaf8081fa	PhysicalObject	2019/12/03	en|fr	http://creativecommons.org/publicdomain/zero/1.0/legalcode	Bishop's University	BUIC-ODO115.001		10.5886/nmcxfj	Bishop's University	BUIC-ODO	Bishop's University Insect Collection	PreservedSpecimen	BUIC-ODO115.001		1				BUIC-ODO115	2005/09/15	258	258	2005	9	15	North America	Canada	Quebec	Johnville	45.3319	-71.7517	10000	Canadian Geographical Names Database			Odonata	Odonata	Metazoa	Arthropoda	Insecta	Odonata					Order		ICZN
ae8ce3ab-e9d1-44c9-90a5-108888415abc	PhysicalObject	2019/12/03	en|fr	http://creativecommons.org/publicdomain/zero/1.0/legalcode	Bishop's University	BUIC-ODO116.001		10.5886/nmcxfj	Bishop's University	BUIC-ODO	Bishop's University Insect Collection	PreservedSpecimen	BUIC-ODO116.001		1				BUIC-ODO116	1974/07/02	183	183	1974	7	2	North America	Canada	Quebec	Johnville	45.3319	-71.7517	10000	Canadian Geographical Names Database			Cordulia shurtleffii Scudder, 1866	Cordulia shurtleffii Scudder, 1866	Metazoa	Arthropoda	Insecta	Odonata	Corduliidae	Cordulia	shurtleffii		Species	Scudder, 1866	ICZN
18f7f79c-a700-4e38-85e8-26dd03b0b31f	PhysicalObject	2019/12/03	en|fr	http://creativecommons.org/publicdomain/zero/1.0/legalcode	Bishop's University	BUIC-ODO117.001		10.5886/nmcxfj	Bishop's University	BUIC-ODO	Bishop's University Insect Collection	PreservedSpecimen	BUIC-ODO117.001		1				BUIC-ODO117	1977/06/15	166	166	1977	6	15	North America	Canada	Quebec	Johnville	45.3319	-71.7517	10000	Canadian Geographical Names Database			Libellula julia Uhler, 1857	Ladona julia (Uhler, 1857)	Metazoa	Arthropoda	Insecta	Odonata	Libellulidae	Ladona	julia		Species	(Uhler, 1857)	ICZN
dfed017f-615b-47da-8f1a-5d00dcb7445f	PhysicalObject	2019/12/03	en|fr	http://creativecommons.org/publicdomain/zero/1.0/legalcode	Bishop's University	BUIC-ODO118.001		10.5886/nmcxfj	Bishop's University	BUIC-ODO	Bishop's University Insect Collection	PreservedSpecimen	BUIC-ODO118.001		1				BUIC-ODO118	2005/09/28	271	271	2005	9	28	North America	Canada	Quebec	Lennoxville	45.3658	-71.8583	10000	Canadian Geographical Names Database			Odonata	Odonata	Metazoa	Arthropoda	Insecta	Odonata					Order		ICZN
00e14c8a-8a25-4944-b9f9-6b7adaa11ee7	PhysicalObject	2019/12/03	en|fr	http://creativecommons.org/publicdomain/zero/1.0/legalcode	Bishop's University	BUIC-ODO119.001		10.5886/nmcxfj	Bishop's University	BUIC-ODO	Bishop's University Insect Collection	PreservedSpecimen	BUIC-ODO119.001		1				BUIC-ODO119	1977/06/16	167	167	1977	6	16	North America	Canada	Quebec	Johnville	45.3319	-71.7517	10000	Canadian Geographical Names Database			Gomphus descriptus Banks, 1896	Phanogomphus descriptus (Banks, 1896)	Metazoa	Arthropoda	Insecta	Odonata	Gomphidae	Phanogomphus	descriptus		Species	(Banks, 1896)	ICZN
ede7ecab-038d-456e-af1b-0fe1a807cb9f	PhysicalObject	2019/12/03	en|fr	http://creativecommons.org/publicdomain/zero/1.0/legalcode	Bishop's University	BUIC-ODO120.001		10.5886/nmcxfj	Bishop's University	BUIC-ODO	Bishop's University Insect Collection	PreservedSpecimen	BUIC-ODO120.001		1				BUIC-ODO120	2005/09/25	268	268	2005	9	25	North America	Canada	Quebec	North Hatley	45.2833	-71.9667	10000	Canadian Geographical Names Database			Odonata	Odonata	Metazoa	Arthropoda	Insecta	Odonata					Order		ICZN
5927a381-2f28-492d-865d-69f9e1d52484	PhysicalObject	2019/12/03	en|fr	http://creativecommons.org/publicdomain/zero/1.0/legalcode	Bishop's University	BUIC-ODO121.001		10.5886/nmcxfj	Bishop's University	BUIC-ODO	Bishop's University Insect Collection	PreservedSpecimen	BUIC-ODO121.001		1				BUIC-ODO121	2012/10/26	300	300	2012	10	26	North America	Canada	Quebec	Sherbrooke	45.4	-71.9	10000	Canadian Geographical Names Database			Odonata	Odonata	Metazoa	Arthropoda	Insecta	Odonata					Order		ICZN
e2bd3b23-5520-4503-b037-08ac614a0d72	PhysicalObject	2019/12/03	en|fr	http://creativecommons.org/publicdomain/zero/1.0/legalcode	Bishop's University	BUIC-ODO122.001		10.5886/nmcxfj	Bishop's University	BUIC-ODO	Bishop's University Insect Collection	PreservedSpecimen	BUIC-ODO122.001		1				BUIC-ODO122	2005/09/15	258	258	2005	9	15	North America	Canada	Quebec	Johnville	45.3319	-71.7517	10000	Canadian Geographical Names Database			Libellulidae	Libellulidae	Metazoa	Arthropoda	Insecta	Odonata	Libellulidae				Family		ICZN
fcf298bf-5b9f-402c-9525-b07fd977e9d1	PhysicalObject	2019/12/03	en|fr	http://creativecommons.org/publicdomain/zero/1.0/legalcode	Bishop's University	BUIC-ODO123.001		10.5886/nmcxfj	Bishop's University	BUIC-ODO	Bishop's University Insect Collection	PreservedSpecimen	BUIC-ODO123.001		1				BUIC-ODO123	1976/09/20	264	264	1976	9	20	North America	Canada	Quebec	Johnville	45.3319	-71.7517	10000	Canadian Geographical Names Database			Libellulidae	Libellulidae	Metazoa	Arthropoda	Insecta	Odonata	Libellulidae				Family		ICZN
daefb5e9-d802-4808-833c-68cdf4e9ade9	PhysicalObject	2019/12/03	en|fr	http://creativecommons.org/publicdomain/zero/1.0/legalcode	Bishop's University	BUIC-ODO124.001		10.5886/nmcxfj	Bishop's University	BUIC-ODO	Bishop's University Insect Collection	PreservedSpecimen	BUIC-ODO124.001		1				BUIC-ODO124	2012/09/26	270	270	2012	9	26	North America	Canada	Quebec	Cookshire-Eaton	45.4167	-71.6333	10000	Canadian Geographical Names Database			Coenagrionidae	Coenagrionidae	Metazoa	Arthropoda	Insecta	Odonata	Coenagrionidae				Family		ICZN
12f0389d-b8f8-45e3-96cd-0b7c739f612d	PhysicalObject	2019/12/03	en|fr	http://creativecommons.org/publicdomain/zero/1.0/legalcode	Bishop's University	BUIC-ODO125.001		10.5886/nmcxfj	Bishop's University	BUIC-ODO	Bishop's University Insect Collection	PreservedSpecimen	BUIC-ODO125.001		1				BUIC-ODO125	1977/06/15	166	166	1977	6	15	North America	Canada	Quebec	Johnville	45.3319	-71.7517	10000	Canadian Geographical Names Database			Libellula julia Uhler, 1857	Ladona julia (Uhler, 1857)	Metazoa	Arthropoda	Insecta	Odonata	Libellulidae	Ladona	julia		Species	(Uhler, 1857)	ICZN
6c08f34a-a949-46ec-9af4-320a6fb1e4fb	PhysicalObject	2019/12/03	en|fr	http://creativecommons.org/publicdomain/zero/1.0/legalcode	Bishop's University	BUIC-ODO126.001		10.5886/nmcxfj	Bishop's University	BUIC-ODO	Bishop's University Insect Collection	PreservedSpecimen	BUIC-ODO126.001		1				BUIC-ODO126	2005/09/22	265	265	2005	9	22	North America	Canada	Quebec	Lennoxville	45.3658	-71.8583	10000	Canadian Geographical Names Database			Odonata	Odonata	Metazoa	Arthropoda	Insecta	Odonata					Order		ICZN
0ea07da9-c9df-4f3d-bc7a-f418fbcd4c3e	PhysicalObject	2019/12/03	en|fr	http://creativecommons.org/publicdomain/zero/1.0/legalcode	Bishop's University	BUIC-ODO127.001		10.5886/nmcxfj	Bishop's University	BUIC-ODO	Bishop's University Insect Collection	PreservedSpecimen	BUIC-ODO127.001		1				BUIC-ODO127	1977/06/16	167	167	1977	6	16	North America	Canada	Quebec	Johnville	45.3319	-71.7517	10000	Canadian Geographical Names Database			Libellula julia Uhler, 1857	Ladona julia (Uhler, 1857)	Metazoa	Arthropoda	Insecta	Odonata	Libellulidae	Ladona	julia		Species	(Uhler, 1857)	ICZN
2249e23b-6c54-4861-a18b-5b8702afd373	PhysicalObject	2019/12/03	en|fr	http://creativecommons.org/publicdomain/zero/1.0/legalcode	Bishop's University	BUIC-ODO128.001		10.5886/nmcxfj	Bishop's University	BUIC-ODO	Bishop's University Insect Collection	PreservedSpecimen	BUIC-ODO128.001		1				BUIC-ODO128	1977-06-15/1977-06-16	166	167	1977	6		North America	Canada	Quebec	Johnville	45.3319	-71.7517	10000	Canadian Geographical Names Database			Cordulia shurtleffii Scudder, 1866	Cordulia shurtleffii Scudder, 1866	Metazoa	Arthropoda	Insecta	Odonata	Corduliidae	Cordulia	shurtleffii		Species	Scudder, 1866	ICZN
3089041a-ee1c-4e72-8e7f-3274d649e834	PhysicalObject	2019/12/03	en|fr	http://creativecommons.org/publicdomain/zero/1.0/legalcode	Bishop's University	BUIC-ODO129.001		10.5886/nmcxfj	Bishop's University	BUIC-ODO	Bishop's University Insect Collection	PreservedSpecimen	BUIC-ODO129.001		1				BUIC-ODO129	2012/10/26	300	300	2012	10	26	North America	Canada	Quebec	Sherbrooke	45.4	-71.9	10000	Canadian Geographical Names Database			Odonata	Odonata	Metazoa	Arthropoda	Insecta	Odonata					Order		ICZN
bc3a604b-305d-45a7-8270-4371fcc4e7a9	PhysicalObject	2019/12/03	en|fr	http://creativecommons.org/publicdomain/zero/1.0/legalcode	Bishop's University	BUIC-ODO130.001		10.5886/nmcxfj	Bishop's University	BUIC-ODO	Bishop's University Insect Collection	PreservedSpecimen	BUIC-ODO130.001		1				BUIC-ODO130	2012/09/14	258	258	2012	9	14	North America	Canada	Quebec	Sherbrooke	45.4	-71.9	10000	Canadian Geographical Names Database			Aeshna constricta Say, 1839	Aeshna constricta Say, 1839	Metazoa	Arthropoda	Insecta	Odonata	Aeshnidae	Aeshna	constricta		Species	Say, 1839	ICZN
b099335b-ffab-406f-a886-9da134ce53f5	PhysicalObject	2019/12/03	en|fr	http://creativecommons.org/publicdomain/zero/1.0/legalcode	Bishop's University	BUIC-ODO131.001		10.5886/nmcxfj	Bishop's University	BUIC-ODO	Bishop's University Insect Collection	PreservedSpecimen	BUIC-ODO131.001		1				BUIC-ODO131	1978/08/09	221	221	1978	8	9	North America	Canada	Quebec	Quebec	52	-72	1000000	Canadian Geographical Names Database			Libellula lydia Drury, 1770	Plathemis lydia (Drury, 1770)	Metazoa	Arthropoda	Insecta	Odonata	Libellulidae	Plathemis	lydia		Species	(Drury, 1770)	ICZN
87dab477-33a5-449f-a1c0-7dcfe8d35a88	PhysicalObject	2019/12/03	en|fr	http://creativecommons.org/publicdomain/zero/1.0/legalcode	Bishop's University	BUIC-ODO132.001		10.5886/nmcxfj	Bishop's University	BUIC-ODO	Bishop's University Insect Collection	PreservedSpecimen	BUIC-ODO132.001		1				BUIC-ODO132	1977/06/15	166	166	1977	6	15	North America	Canada	Quebec	Johnville	45.3319	-71.7517	10000	Canadian Geographical Names Database			Libellula lydia Drury, 1770	Plathemis lydia (Drury, 1770)	Metazoa	Arthropoda	Insecta	Odonata	Libellulidae	Plathemis	lydia		Species	(Drury, 1770)	ICZN
d363ab6b-7d6e-43b3-9c91-5f7346487b7a	PhysicalObject	2019/12/03	en|fr	http://creativecommons.org/publicdomain/zero/1.0/legalcode	Bishop's University	BUIC-ODO133.001		10.5886/nmcxfj	Bishop's University	BUIC-ODO	Bishop's University Insect Collection	PreservedSpecimen	BUIC-ODO133.001		1				BUIC-ODO133	2012/10/02	276	276	2012	10	2	North America	Canada	Quebec	Sherbrooke	45.4	-71.9	10000	Canadian Geographical Names Database			Coenagrionidae	Coenagrionidae	Metazoa	Arthropoda	Insecta	Odonata	Coenagrionidae				Family		ICZN
8215a402-5e9d-4bac-8bab-0496f1987a32	PhysicalObject	2019/12/03	en|fr	http://creativecommons.org/publicdomain/zero/1.0/legalcode	Bishop's University	BUIC-ODO134.001		10.5886/nmcxfj	Bishop's University	BUIC-ODO	Bishop's University Insect Collection	PreservedSpecimen	BUIC-ODO134.001		1				BUIC-ODO134	1974/07/16	197	197	1974	7	16	North America	Canada	Quebec	East Angus	45.4833	-71.6667	10000	Canadian Geographical Names Database			Libellula pulchella Drury, 1773	Libellula pulchella Drury, 1773	Metazoa	Arthropoda	Insecta	Odonata	Libellulidae	Libellula	pulchella		Species	Drury, 1773	ICZN
1f1ba60d-73d4-4916-b598-907cbe63c228	PhysicalObject	2019/12/03	en|fr	http://creativecommons.org/publicdomain/zero/1.0/legalcode	Bishop's University	BUIC-ODO135.001		10.5886/nmcxfj	Bishop's University	BUIC-ODO	Bishop's University Insect Collection	PreservedSpecimen	BUIC-ODO135.001		1				BUIC-ODO135	2014/09/15	258	258	2014	9	15	North America	Canada	Quebec	Sherbrooke	45.4	-71.9	10000	Canadian Geographical Names Database			Libellulidae	Libellulidae	Metazoa	Arthropoda	Insecta	Odonata	Libellulidae				Family		ICZN
3f79c4c8-33a0-481c-8924-32c4418b2af4	PhysicalObject	2019/12/03	en|fr	http://creativecommons.org/publicdomain/zero/1.0/legalcode	Bishop's University	BUIC-ODO136.001		10.5886/nmcxfj	Bishop's University	BUIC-ODO	Bishop's University Insect Collection	PreservedSpecimen	BUIC-ODO136.001		1				BUIC-ODO136	1974/07/11	192	192	1974	7	11	North America	Canada	Quebec	Lennoxville	45.3658	-71.8583	10000	Canadian Geographical Names Database			Libellulidae	Libellulidae	Metazoa	Arthropoda	Insecta	Odonata	Libellulidae				Family		ICZN
356f08da-19a2-4251-a375-4c012bf3a660	PhysicalObject	2019/12/03	en|fr	http://creativecommons.org/publicdomain/zero/1.0/legalcode	Bishop's University	BUIC-ODO137.001		10.5886/nmcxfj	Bishop's University	BUIC-ODO	Bishop's University Insect Collection	PreservedSpecimen	BUIC-ODO137.001		1				BUIC-ODO137	2012/09/17	261	261	2012	9	17	North America	Canada	Quebec	Sherbrooke	45.4	-71.9	10000	Canadian Geographical Names Database			Odonata	Odonata	Metazoa	Arthropoda	Insecta	Odonata					Order		ICZN
5805e415-81fa-4f29-b4c8-93e6f45defa6	PhysicalObject	2019/12/03	en|fr	http://creativecommons.org/publicdomain/zero/1.0/legalcode	Bishop's University	BUIC-ODO138.001		10.5886/nmcxfj	Bishop's University	BUIC-ODO	Bishop's University Insect Collection	PreservedSpecimen	BUIC-ODO138.001		1				BUIC-ODO138	1977/06/16	167	167	1977	6	16	North America	Canada	Quebec	Johnville	45.3319	-71.7517	10000	Canadian Geographical Names Database			Cordulia shurtleffii Scudder, 1866	Cordulia shurtleffii Scudder, 1866	Metazoa	Arthropoda	Insecta	Odonata	Corduliidae	Cordulia	shurtleffii		Species	Scudder, 1866	ICZN
92addc8e-0bca-417e-8d8f-07d60e779c34	PhysicalObject	2019/12/03	en|fr	http://creativecommons.org/publicdomain/zero/1.0/legalcode	Bishop's University	BUIC-ODO139.001		10.5886/nmcxfj	Bishop's University	BUIC-ODO	Bishop's University Insect Collection	PreservedSpecimen	BUIC-ODO139.001		1				BUIC-ODO139	1979/07/31	212	212	1979	7	31	North America	Canada	Quebec	Johnville	45.3319	-71.7517	10000	Canadian Geographical Names Database			Libellulidae	Libellulidae	Metazoa	Arthropoda	Insecta	Odonata	Libellulidae				Family		ICZN
ee081153-c0e6-4f84-ad7d-fe21697e2c2a	PhysicalObject	2019/12/03	en|fr	http://creativecommons.org/publicdomain/zero/1.0/legalcode	Bishop's University	BUIC-ODO140.001		10.5886/nmcxfj	Bishop's University	BUIC-ODO	Bishop's University Insect Collection	PreservedSpecimen	BUIC-ODO140.001		1				BUIC-ODO140	2012/10/26	300	300	2012	10	26	North America	Canada	Quebec	Sherbrooke	45.4	-71.9	10000	Canadian Geographical Names Database			Cordulegastridae	Cordulegastridae	Metazoa	Arthropoda	Insecta	Odonata	Cordulegastridae				Family		ICZN
e916d05b-fee6-4475-8245-d1f9ffb0fb72	PhysicalObject	2019/12/03	en|fr	http://creativecommons.org/publicdomain/zero/1.0/legalcode	Bishop's University	BUIC-ODO141.001		10.5886/nmcxfj	Bishop's University	BUIC-ODO	Bishop's University Insect Collection	PreservedSpecimen	BUIC-ODO141.001		1				BUIC-ODO141	2012/10/02	276	276	2012	10	2	North America	Canada	Quebec	Sherbrooke	45.4	-71.9	10000	Canadian Geographical Names Database			Cordulegastridae	Cordulegastridae	Metazoa	Arthropoda	Insecta	Odonata	Cordulegastridae				Family		ICZN
b400a54b-eb26-4e37-b460-4656f6710ae8	PhysicalObject	2019/12/03	en|fr	http://creativecommons.org/publicdomain/zero/1.0/legalcode	Bishop's University	BUIC-ODO142.001		10.5886/nmcxfj	Bishop's University	BUIC-ODO	Bishop's University Insect Collection	PreservedSpecimen	BUIC-ODO142.001		1				BUIC-ODO142	1974/09/22	265	265	1974	9	22	North America	Canada	Quebec	Sherbrooke	45.4	-71.9	10000	Canadian Geographical Names Database			Libellulidae	Libellulidae	Metazoa	Arthropoda	Insecta	Odonata	Libellulidae				Family		ICZN
29dbecc3-70ab-4978-8512-34a1c2b5ef7e	PhysicalObject	2019/12/03	en|fr	http://creativecommons.org/publicdomain/zero/1.0/legalcode	Bishop's University	BUIC-ODO143.001		10.5886/nmcxfj	Bishop's University	BUIC-ODO	Bishop's University Insect Collection	PreservedSpecimen	BUIC-ODO143.001		1				BUIC-ODO143	1974/07/23	204	204	1974	7	23	North America	Canada	Quebec	Katevale	45.2497	-72.0475	10000	Canadian Geographical Names Database			Dorocordulia libera (Selys, 1871)	Dorocordulia libera (Selys, 1871)	Metazoa	Arthropoda	Insecta	Odonata	Corduliidae	Dorocordulia	libera		Species	(Selys, 1871)	ICZN
7dcbfb08-4e08-476e-8786-284b7e3efda0	PhysicalObject	2019/12/03	en|fr	http://creativecommons.org/publicdomain/zero/1.0/legalcode	Bishop's University	BUIC-ODO144.001		10.5886/nmcxfj	Bishop's University	BUIC-ODO	Bishop's University Insect Collection	PreservedSpecimen	BUIC-ODO144.001		1				BUIC-ODO144	1974/09/11	254	254	1974	9	11	North America	Canada	Quebec	Lennoxville	45.3658	-71.8583	10000	Canadian Geographical Names Database			Libellulidae	Libellulidae	Metazoa	Arthropoda	Insecta	Odonata	Libellulidae				Family		ICZN
784c9486-02fa-4fe6-b721-f2feaf85d355	PhysicalObject	2019/12/03	en|fr	http://creativecommons.org/publicdomain/zero/1.0/legalcode	Bishop's University	BUIC-ODO145.001		10.5886/nmcxfj	Bishop's University	BUIC-ODO	Bishop's University Insect Collection	PreservedSpecimen	BUIC-ODO145.001		1				BUIC-ODO145	1977/06/15	166	166	1977	6	15	North America	Canada	Quebec	Johnville	45.3319	-71.7517	10000	Canadian Geographical Names Database			Cordulia shurtleffii Scudder, 1866	Cordulia shurtleffii Scudder, 1866	Metazoa	Arthropoda	Insecta	Odonata	Corduliidae	Cordulia	shurtleffii		Species	Scudder, 1866	ICZN
e1c37ce7-7f32-40ed-84f9-de949d6c03f3	PhysicalObject	2019/12/03	en|fr	http://creativecommons.org/publicdomain/zero/1.0/legalcode	Bishop's University	BUIC-ODO146.001		10.5886/nmcxfj	Bishop's University	BUIC-ODO	Bishop's University Insect Collection	PreservedSpecimen	BUIC-ODO146.001		1				BUIC-ODO146	1974/09/19	262	262	1974	9	19	North America	Canada	Quebec	Lennoxville	45.3658	-71.8583	10000	Canadian Geographical Names Database			Libellulidae	Libellulidae	Metazoa	Arthropoda	Insecta	Odonata	Libellulidae				Family		ICZN
9c23445c-b4e5-4b26-a5be-c3df30c0fd46	PhysicalObject	2019/12/03	en|fr	http://creativecommons.org/publicdomain/zero/1.0/legalcode	Bishop's University	BUIC-ODO147.001		10.5886/nmcxfj	Bishop's University	BUIC-ODO	Bishop's University Insect Collection	PreservedSpecimen	BUIC-ODO147.001		1				BUIC-ODO147	1979/07/31	212	212	1979	7	31	North America	Canada	Quebec	Johnville	45.3319	-71.7517	10000	Canadian Geographical Names Database			Libellulidae	Libellulidae	Metazoa	Arthropoda	Insecta	Odonata	Libellulidae				Family		ICZN
90afddb8-fe11-4de9-82e3-aed4da9bcc73	PhysicalObject	2019/12/03	en|fr	http://creativecommons.org/publicdomain/zero/1.0/legalcode	Bishop's University	BUIC-ODO148.001		10.5886/nmcxfj	Bishop's University	BUIC-ODO	Bishop's University Insect Collection	PreservedSpecimen	BUIC-ODO148.001		1				BUIC-ODO148	1978/08/09	221	221	1978	8	9	North America	Canada	Quebec	Lac-des-Franais	46.1342	-73.6394	10000	Canadian Geographical Names Database			Libellulidae	Libellulidae	Metazoa	Arthropoda	Insecta	Odonata	Libellulidae				Family		ICZN
101002a7-cd2b-41de-9b4b-553bec8ef6cd	PhysicalObject	2019/12/03	en|fr	http://creativecommons.org/publicdomain/zero/1.0/legalcode	Bishop's University	BUIC-ODO149.001		10.5886/nmcxfj	Bishop's University	BUIC-ODO	Bishop's University Insect Collection	PreservedSpecimen	BUIC-ODO149.001		1				BUIC-ODO149	1978/08/10	222	222	1978	8	10	North America	Canada	Quebec	Georgeville	45.1383	-72.2525	10000	Canadian Geographical Names Database			Libellulidae	Libellulidae	Metazoa	Arthropoda	Insecta	Odonata	Libellulidae				Family		ICZN
18c6064a-0079-478f-915d-6b92103361bb	PhysicalObject	2019/12/03	en|fr	http://creativecommons.org/publicdomain/zero/1.0/legalcode	Bishop's University	BUIC-ODO150.001		10.5886/nmcxfj	Bishop's University	BUIC-ODO	Bishop's University Insect Collection	PreservedSpecimen	BUIC-ODO150.001		1				BUIC-ODO150	1976/09/19	263	263	1976	9	19	North America	Canada	Quebec	Johnville	45.3319	-71.7517	10000	Canadian Geographical Names Database			Libellulidae	Libellulidae	Metazoa	Arthropoda	Insecta	Odonata	Libellulidae				Family		ICZN
fffb5e68-827f-49f2-b05a-11ca41347a77	PhysicalObject	2019/12/03	en|fr	http://creativecommons.org/publicdomain/zero/1.0/legalcode	Bishop's University	BUIC-ODO151.001		10.5886/nmcxfj	Bishop's University	BUIC-ODO	Bishop's University Insect Collection	PreservedSpecimen	BUIC-ODO151.001		1				BUIC-ODO151	1976/09/16	260	260	1976	9	16	North America	Canada	Quebec	Lennoxville	45.3658	-71.8583	10000	Canadian Geographical Names Database			Libellulidae	Libellulidae	Metazoa	Arthropoda	Insecta	Odonata	Libellulidae				Family		ICZN
b62c404f-c263-4fc2-ac31-51b196e82052	PhysicalObject	2019/12/03	en|fr	http://creativecommons.org/publicdomain/zero/1.0/legalcode	Bishop's University	BUIC-ODO152.001		10.5886/nmcxfj	Bishop's University	BUIC-ODO	Bishop's University Insect Collection	PreservedSpecimen	BUIC-ODO152.001		1				BUIC-ODO152	1974/07/11	192	192	1974	7	11	North America	Canada	Quebec	Lennoxville	45.3658	-71.8583	10000	Canadian Geographical Names Database			Libellulidae	Libellulidae	Metazoa	Arthropoda	Insecta	Odonata	Libellulidae				Family		ICZN
1785c4a5-33c9-471d-bda7-00d91637e1f0	PhysicalObject	2019/12/03	en|fr	http://creativecommons.org/publicdomain/zero/1.0/legalcode	Bishop's University	BUIC-ODO153.001		10.5886/nmcxfj	Bishop's University	BUIC-ODO	Bishop's University Insect Collection	PreservedSpecimen	BUIC-ODO153.001		1				BUIC-ODO153	1974/09/12	255	255	1974	9	12	North America	Canada	Quebec	Georgeville	45.1383	-72.2525	10000	Canadian Geographical Names Database			Libellulidae	Libellulidae	Metazoa	Arthropoda	Insecta	Odonata	Libellulidae				Family		ICZN
fff658dd-f006-4a13-9ce6-4a92d31f3947	PhysicalObject	2019/12/03	en|fr	http://creativecommons.org/publicdomain/zero/1.0/legalcode	Bishop's University	BUIC-ODO154.001		10.5886/nmcxfj	Bishop's University	BUIC-ODO	Bishop's University Insect Collection	PreservedSpecimen	BUIC-ODO154.001		1				BUIC-ODO154	1974/09/11	254	254	1974	9	11	North America	Canada	Quebec	Lennoxville	45.3658	-71.8583	10000	Canadian Geographical Names Database			Libellulidae	Libellulidae	Metazoa	Arthropoda	Insecta	Odonata	Libellulidae				Family		ICZN
6f6c0a2f-c6b1-4d81-b4c0-11634fca1d81	PhysicalObject	2019/12/03	en|fr	http://creativecommons.org/publicdomain/zero/1.0/legalcode	Bishop's University	BUIC-ODO155.001		10.5886/nmcxfj	Bishop's University	BUIC-ODO	Bishop's University Insect Collection	PreservedSpecimen	BUIC-ODO155.001		1				BUIC-ODO155	2014/09/15	258	258	2014	9	15	North America	Canada	Quebec	Sherbrooke	45.4	-71.9	10000	Canadian Geographical Names Database			Coenagrionidae	Coenagrionidae	Metazoa	Arthropoda	Insecta	Odonata	Coenagrionidae				Family		ICZN
97656b22-bb17-4e82-877d-8aed2da79f05	PhysicalObject	2019/12/03	en|fr	http://creativecommons.org/publicdomain/zero/1.0/legalcode	Bishop's University	BUIC-ODO156.001		10.5886/nmcxfj	Bishop's University	BUIC-ODO	Bishop's University Insect Collection	PreservedSpecimen	BUIC-ODO156.001		1				BUIC-ODO156	2012/09/26	270	270	2012	9	26	North America	Canada	Quebec	Cookshire-Eaton	45.4167	-71.6333	10000	Canadian Geographical Names Database			Coenagrionidae	Coenagrionidae	Metazoa	Arthropoda	Insecta	Odonata	Coenagrionidae				Family		ICZN
1d630c57-0b1d-4579-80af-ac92202f34f9	PhysicalObject	2019/12/03	en|fr	http://creativecommons.org/publicdomain/zero/1.0/legalcode	Bishop's University	BUIC-ODO157.001		10.5886/nmcxfj	Bishop's University	BUIC-ODO	Bishop's University Insect Collection	PreservedSpecimen	BUIC-ODO157.001		1				BUIC-ODO157	1974/07/16	197	197	1974	7	16	North America	Canada	Quebec	East Angus	45.4833	-71.6667	10000	Canadian Geographical Names Database			Libellulidae	Libellulidae	Metazoa	Arthropoda	Insecta	Odonata	Libellulidae				Family		ICZN
139a3018-e237-43cb-875a-220cd651f3fc	PhysicalObject	2019/12/03	en|fr	http://creativecommons.org/publicdomain/zero/1.0/legalcode	Bishop's University	BUIC-ODO158.001		10.5886/nmcxfj	Bishop's University	BUIC-ODO	Bishop's University Insect Collection	PreservedSpecimen	BUIC-ODO158.001		1				BUIC-ODO158	1976/09/16	260	260	1976	9	16	North America	Canada	Quebec	Lennoxville	45.3658	-71.8583	10000	Canadian Geographical Names Database			Libellulidae	Libellulidae	Metazoa	Arthropoda	Insecta	Odonata	Libellulidae				Family		ICZN
9e34f0e8-7226-477f-9527-e41b0f1e9cbe	PhysicalObject	2019/12/03	en|fr	http://creativecommons.org/publicdomain/zero/1.0/legalcode	Bishop's University	BUIC-ODO159.001		10.5886/nmcxfj	Bishop's University	BUIC-ODO	Bishop's University Insect Collection	PreservedSpecimen	BUIC-ODO159.001		1				BUIC-ODO159	1900-06-15/2000-06-15				6	15	North America	Canada	Quebec	Johnville	45.3319	-71.7517	10000	Canadian Geographical Names Database			Libellula lydia Drury, 1770	Plathemis lydia (Drury, 1770)	Metazoa	Arthropoda	Insecta	Odonata	Libellulidae	Plathemis	lydia		Species	(Drury, 1770)	ICZN
3cdc1d69-0213-431d-b7be-ab892537785c	PhysicalObject	2019/12/03	en|fr	http://creativecommons.org/publicdomain/zero/1.0/legalcode	Bishop's University	BUIC-ODO160.001		10.5886/nmcxfj	Bishop's University	BUIC-ODO	Bishop's University Insect Collection	PreservedSpecimen	BUIC-ODO160.001		1				BUIC-ODO160	2012/09/26	270	270	2012	9	26	North America	Canada	Quebec	Sherbrooke	45.4	-71.9	10000	Canadian Geographical Names Database			Odonata	Odonata	Metazoa	Arthropoda	Insecta	Odonata					Order		ICZN
039883b9-71e7-46e1-861b-7db2bde5b2f2	PhysicalObject	2019/12/03	en|fr	http://creativecommons.org/publicdomain/zero/1.0/legalcode	Bishop's University	BUIC-ODO161.001		10.5886/nmcxfj	Bishop's University	BUIC-ODO	Bishop's University Insect Collection	PreservedSpecimen	BUIC-ODO161.001		1				BUIC-ODO161	1974/07/06	187	187	1974	7	6	North America	Canada	Quebec	Lennoxville	45.3658	-71.8583	10000	Canadian Geographical Names Database			Libellulidae	Libellulidae	Metazoa	Arthropoda	Insecta	Odonata	Libellulidae				Family		ICZN
0b9fcadb-8ef8-4eef-a94a-58c67f29a939	PhysicalObject	2019/12/03	en|fr	http://creativecommons.org/publicdomain/zero/1.0/legalcode	Bishop's University	BUIC-ODO162.001		10.5886/nmcxfj	Bishop's University	BUIC-ODO	Bishop's University Insect Collection	PreservedSpecimen	BUIC-ODO162.001		1				BUIC-ODO162	2005/09/08	251	251	2005	9	8	North America	Canada	Quebec	Lennoxville	45.3658	-71.8583	10000	Canadian Geographical Names Database			Odonata	Odonata	Metazoa	Arthropoda	Insecta	Odonata					Order		ICZN
f348eb1a-58f1-469f-a26d-a3cae417da47	PhysicalObject	2019/12/03	en|fr	http://creativecommons.org/publicdomain/zero/1.0/legalcode	Bishop's University	BUIC-ODO163.001		10.5886/nmcxfj	Bishop's University	BUIC-ODO	Bishop's University Insect Collection	PreservedSpecimen	BUIC-ODO163.001		1				BUIC-ODO163	2012/10/26	300	300	2012	10	26	North America	Canada	Quebec	Sherbrooke	45.4	-71.9	10000	Canadian Geographical Names Database			Odonata	Odonata	Metazoa	Arthropoda	Insecta	Odonata					Order		ICZN
d5688257-c7a8-488f-8faa-f6a356fa57bb	PhysicalObject	2019/12/03	en|fr	http://creativecommons.org/publicdomain/zero/1.0/legalcode	Bishop's University	BUIC-ODO164.001		10.5886/nmcxfj	Bishop's University	BUIC-ODO	Bishop's University Insect Collection	PreservedSpecimen	BUIC-ODO164.001		1				BUIC-ODO164	1974/07/16	197	197	1974	7	16	North America	Canada	Quebec	East Angus	45.4833	-71.6667	10000	Canadian Geographical Names Database			Libellulidae	Libellulidae	Metazoa	Arthropoda	Insecta	Odonata	Libellulidae				Family		ICZN
b5ad72ad-c5cf-4deb-a358-ec1dde519dc6	PhysicalObject	2019/12/03	en|fr	http://creativecommons.org/publicdomain/zero/1.0/legalcode	Bishop's University	BUIC-ODO165.001		10.5886/nmcxfj	Bishop's University	BUIC-ODO	Bishop's University Insect Collection	PreservedSpecimen	BUIC-ODO165.001		1				BUIC-ODO165	1974/09/12	255	255	1974	9	12	North America	Canada	Quebec	Georgeville	45.1383	-72.2525	10000	Canadian Geographical Names Database			Libellulidae	Libellulidae	Metazoa	Arthropoda	Insecta	Odonata	Libellulidae				Family		ICZN
c7ad26bb-c4f6-40fd-8058-1f4222d16bfb	PhysicalObject	2019/12/03	en|fr	http://creativecommons.org/publicdomain/zero/1.0/legalcode	Bishop's University	BUIC-ODO166.001		10.5886/nmcxfj	Bishop's University	BUIC-ODO	Bishop's University Insect Collection	PreservedSpecimen	BUIC-ODO166.001		1				BUIC-ODO166	2012/09/17	261	261	2012	9	17	North America	Canada	Quebec	Sherbrooke	45.4	-71.9	10000	Canadian Geographical Names Database			Lestes disjunctus Selys, 1862	Lestes disjunctus Selys, 1862	Metazoa	Arthropoda	Insecta	Odonata	Lestidae	Lestes	disjunctus		Species	Selys, 1862	ICZN
f0b068bd-f057-4565-a274-322fa529a2d9	PhysicalObject	2019/12/03	en|fr	http://creativecommons.org/publicdomain/zero/1.0/legalcode	Bishop's University	BUIC-ODO167.001		10.5886/nmcxfj	Bishop's University	BUIC-ODO	Bishop's University Insect Collection	PreservedSpecimen	BUIC-ODO167.001		1				BUIC-ODO167	2010/09/14	257	257	2010	9	14	North America	Canada	Quebec	Sherbrooke	45.4	-71.9	10000	Canadian Geographical Names Database			Odonata	Odonata	Metazoa	Arthropoda	Insecta	Odonata					Order		ICZN
0a1af30c-bc82-4821-a630-81c8cc4fde61	PhysicalObject	2019/12/03	en|fr	http://creativecommons.org/publicdomain/zero/1.0/legalcode	Bishop's University	BUIC-ODO168.001		10.5886/nmcxfj	Bishop's University	BUIC-ODO	Bishop's University Insect Collection	PreservedSpecimen	BUIC-ODO168.001		1				BUIC-ODO168	1974/07/02	183	183	1974	7	2	North America	Canada	Quebec	Johnville	45.3319	-71.7517	10000	Canadian Geographical Names Database			Libellula lydia Drury, 1770	Plathemis lydia (Drury, 1770)	Metazoa	Arthropoda	Insecta	Odonata	Libellulidae	Plathemis	lydia		Species	(Drury, 1770)	ICZN
17725b15-729a-479b-9bab-ed24c55f1fc2	PhysicalObject	2019/12/03	en|fr	http://creativecommons.org/publicdomain/zero/1.0/legalcode	Bishop's University	BUIC-ODO169.001		10.5886/nmcxfj	Bishop's University	BUIC-ODO	Bishop's University Insect Collection	PreservedSpecimen	BUIC-ODO169.001		1				BUIC-ODO169	1974/07/16	197	197	1974	7	16	North America	Canada	Quebec	East Angus	45.4833	-71.6667	10000	Canadian Geographical Names Database			Libellulidae	Libellulidae	Metazoa	Arthropoda	Insecta	Odonata	Libellulidae				Family		ICZN
9e072d4e-9180-4ed9-ba76-e082eba4b327	PhysicalObject	2019/12/03	en|fr	http://creativecommons.org/publicdomain/zero/1.0/legalcode	Bishop's University	BUIC-ODO170.001		10.5886/nmcxfj	Bishop's University	BUIC-ODO	Bishop's University Insect Collection	PreservedSpecimen	BUIC-ODO170.001		1				BUIC-ODO170	1977/06/16	167	167	1977	6	16	North America	Canada	Quebec	Johnville	45.3319	-71.7517	10000	Canadian Geographical Names Database			Cordulia shurtleffii Scudder, 1866	Cordulia shurtleffii Scudder, 1866	Metazoa	Arthropoda	Insecta	Odonata	Corduliidae	Cordulia	shurtleffii		Species	Scudder, 1866	ICZN
7fa1c486-2c4a-44fe-8b3e-2ec817c57b21	PhysicalObject	2019/12/03	en|fr	http://creativecommons.org/publicdomain/zero/1.0/legalcode	Bishop's University	BUIC-ODO171.001		10.5886/nmcxfj	Bishop's University	BUIC-ODO	Bishop's University Insect Collection	PreservedSpecimen	BUIC-ODO171.001		1				BUIC-ODO171	1974/07/23	204	204	1974	7	23	North America	Canada	Quebec	Katevale	45.2497	-72.0475	10000	Canadian Geographical Names Database			Leucorrhinia intacta (Hagen, 1861)	Leucorrhinia intacta (Hagen, 1861)	Metazoa	Arthropoda	Insecta	Odonata	Libellulidae	Leucorrhinia	intacta		Species	(Hagen, 1861)	ICZN
c5ce4dbf-52df-4838-a00b-e70f4d5e435e	PhysicalObject	2019/12/03	en|fr	http://creativecommons.org/publicdomain/zero/1.0/legalcode	Bishop's University	BUIC-ODO172.001		10.5886/nmcxfj	Bishop's University	BUIC-ODO	Bishop's University Insect Collection	PreservedSpecimen	BUIC-ODO172.001		1				BUIC-ODO172	1978/08/09	221	221	1978	8	9	North America	Canada	Quebec	Lac-des-Franais	46.1342	-73.6394	10000	Canadian Geographical Names Database			Libellulidae	Libellulidae	Metazoa	Arthropoda	Insecta	Odonata	Libellulidae				Family		ICZN
51cb8fe6-8d18-4843-ab00-a762a5daba15	PhysicalObject	2019/12/03	en|fr	http://creativecommons.org/publicdomain/zero/1.0/legalcode	Bishop's University	BUIC-ODO173.001		10.5886/nmcxfj	Bishop's University	BUIC-ODO	Bishop's University Insect Collection	PreservedSpecimen	BUIC-ODO173.001		1				BUIC-ODO173	2012/10/26	300	300	2012	10	26	North America	Canada	Quebec	Sherbrooke	45.4	-71.9	10000	Canadian Geographical Names Database			Cordulegastridae	Cordulegastridae	Metazoa	Arthropoda	Insecta	Odonata	Cordulegastridae				Family		ICZN
e11b619a-9332-4402-9719-6f42f6a185d2	PhysicalObject	2019/12/03	en|fr	http://creativecommons.org/publicdomain/zero/1.0/legalcode	Bishop's University	BUIC-ODO174.001		10.5886/nmcxfj	Bishop's University	BUIC-ODO	Bishop's University Insect Collection	PreservedSpecimen	BUIC-ODO174.001		1				BUIC-ODO174	1981/06/07	158	158	1981	6	7	North America	Canada	Quebec	Saint-Cuthbert	46.15	-73.2333	10000	Canadian Geographical Names Database			Libellulidae	Libellulidae	Metazoa	Arthropoda	Insecta	Odonata	Libellulidae				Family		ICZN
6611ce15-84f0-4b04-8309-7a98ffcec989	PhysicalObject	2019/12/03	en|fr	http://creativecommons.org/publicdomain/zero/1.0/legalcode	Bishop's University	BUIC-ODO175.001		10.5886/nmcxfj	Bishop's University	BUIC-ODO	Bishop's University Insect Collection	PreservedSpecimen	BUIC-ODO175.001		1				BUIC-ODO175	1976/09/17	261	261	1976	9	17	North America	Canada	Quebec	Lennoxville	45.3658	-71.8583	10000	Canadian Geographical Names Database			Libellulidae	Libellulidae	Metazoa	Arthropoda	Insecta	Odonata	Libellulidae				Family		ICZN
aee830ca-97d4-4c8a-b6e9-ad76af9def36	PhysicalObject	2019/12/03	en|fr	http://creativecommons.org/publicdomain/zero/1.0/legalcode	Bishop's University	BUIC-ODO176.001		10.5886/nmcxfj	Bishop's University	BUIC-ODO	Bishop's University Insect Collection	PreservedSpecimen	BUIC-ODO176.001		1				BUIC-ODO176	2012/10/26	300	300	2012	10	26	North America	Canada	Quebec	Sherbrooke	45.4	-71.9	10000	Canadian Geographical Names Database			Coenagrionidae	Coenagrionidae	Metazoa	Arthropoda	Insecta	Odonata	Coenagrionidae				Family		ICZN
952024cc-4393-40f0-bd22-e160cbd0dee2	PhysicalObject	2019/12/03	en|fr	http://creativecommons.org/publicdomain/zero/1.0/legalcode	Bishop's University	BUIC-ODO177.001		10.5886/nmcxfj	Bishop's University	BUIC-ODO	Bishop's University Insect Collection	PreservedSpecimen	BUIC-ODO177.001		1				BUIC-ODO177	2012/09/16	260	260	2012	9	16	North America	Canada	Quebec	Sherbrooke	45.4	-71.9	10000	Canadian Geographical Names Database			Libellulidae	Libellulidae	Metazoa	Arthropoda	Insecta	Odonata	Libellulidae				Family		ICZN
3aa82a8b-37e5-463e-ac4f-b59d37bbfc61	PhysicalObject	2019/12/03	en|fr	http://creativecommons.org/publicdomain/zero/1.0/legalcode	Bishop's University	BUIC-ODO178.001		10.5886/nmcxfj	Bishop's University	BUIC-ODO	Bishop's University Insect Collection	PreservedSpecimen	BUIC-ODO178.001		1				BUIC-ODO178	2012/10/26	300	300	2012	10	26	North America	Canada	Quebec	Sherbrooke	45.4	-71.9	10000	Canadian Geographical Names Database			Cordulegastridae	Cordulegastridae	Metazoa	Arthropoda	Insecta	Odonata	Cordulegastridae				Family		ICZN
cd7c94d0-c832-4807-9de4-6c864042482e	PhysicalObject	2019/12/03	en|fr	http://creativecommons.org/publicdomain/zero/1.0/legalcode	Bishop's University	BUIC-ODO179.001		10.5886/nmcxfj	Bishop's University	BUIC-ODO	Bishop's University Insect Collection	PreservedSpecimen	BUIC-ODO179.001		1				BUIC-ODO179	1976/09/18	262	262	1976	9	18	North America	Canada	Quebec	Lennoxville	45.3658	-71.8583	10000	Canadian Geographical Names Database			Libellulidae	Libellulidae	Metazoa	Arthropoda	Insecta	Odonata	Libellulidae				Family		ICZN
bc89ddf9-3975-4f25-b961-d54d845dba16	PhysicalObject	2019/12/03	en|fr	http://creativecommons.org/publicdomain/zero/1.0/legalcode	Bishop's University	BUIC-ODO180.001		10.5886/nmcxfj	Bishop's University	BUIC-ODO	Bishop's University Insect Collection	PreservedSpecimen	BUIC-ODO180.001		1				BUIC-ODO180	2014/09/08	251	251	2014	9	8	North America	Canada	Quebec	Sherbrooke	45.4	-71.9	10000	Canadian Geographical Names Database			Libellulidae	Libellulidae	Metazoa	Arthropoda	Insecta	Odonata	Libellulidae				Family		ICZN
1053e91c-d5e1-474a-b9b7-784b54e6cd6a	PhysicalObject	2019/12/03	en|fr	http://creativecommons.org/publicdomain/zero/1.0/legalcode	Bishop's University	BUIC-ODO181.001		10.5886/nmcxfj	Bishop's University	BUIC-ODO	Bishop's University Insect Collection	PreservedSpecimen	BUIC-ODO181.001		1				BUIC-ODO181	2012/09/14	258	258	2012	9	14	North America	Canada	Quebec	Sherbrooke	45.4	-71.9	10000	Canadian Geographical Names Database			Aeshnidae	Aeshnidae	Metazoa	Arthropoda	Insecta	Odonata	Aeshnidae				Family		ICZN
cca9845e-4f26-463b-8d90-6deb0dc80e38	PhysicalObject	2019/12/03	en|fr	http://creativecommons.org/publicdomain/zero/1.0/legalcode	Bishop's University	BUIC-ODO182.001		10.5886/nmcxfj	Bishop's University	BUIC-ODO	Bishop's University Insect Collection	PreservedSpecimen	BUIC-ODO182.001		1				BUIC-ODO182	2012/10/08	282	282	2012	10	8	North America	Canada	Quebec	Laval	45.5833	-73.75	10000	Canadian Geographical Names Database			Libellulidae	Libellulidae	Metazoa	Arthropoda	Insecta	Odonata	Libellulidae				Family		ICZN
fdf48549-2bd3-442d-b2eb-ba20457a8d34	PhysicalObject	2019/12/03	en|fr	http://creativecommons.org/publicdomain/zero/1.0/legalcode	Bishop's University	BUIC-ODO183.001		10.5886/nmcxfj	Bishop's University	BUIC-ODO	Bishop's University Insect Collection	PreservedSpecimen	BUIC-ODO183.001		1				BUIC-ODO183	1974/07/02	183	183	1974	7	2	North America	Canada	Quebec	Johnville	45.3319	-71.7517	10000	Canadian Geographical Names Database			Cordulia shurtleffii Scudder, 1866	Cordulia shurtleffii Scudder, 1866	Metazoa	Arthropoda	Insecta	Odonata	Corduliidae	Cordulia	shurtleffii		Species	Scudder, 1866	ICZN
8d52061d-de61-432c-bb38-c4a66ef5a323	PhysicalObject	2019/12/03	en|fr	http://creativecommons.org/publicdomain/zero/1.0/legalcode	Bishop's University	BUIC-ODO184.001		10.5886/nmcxfj	Bishop's University	BUIC-ODO	Bishop's University Insect Collection	PreservedSpecimen	BUIC-ODO184.001		1				BUIC-ODO184	2005/09/15	258	258	2005	9	15	North America	Canada	Quebec	Johnville	45.3319	-71.7517	10000	Canadian Geographical Names Database			Libellulidae	Libellulidae	Metazoa	Arthropoda	Insecta	Odonata	Libellulidae				Family		ICZN
df476979-21dc-4579-91b0-b59484028c19	PhysicalObject	2019/12/03	en|fr	http://creativecommons.org/publicdomain/zero/1.0/legalcode	Bishop's University	BUIC-ODO185.001		10.5886/nmcxfj	Bishop's University	BUIC-ODO	Bishop's University Insect Collection	PreservedSpecimen	BUIC-ODO185.001		1				BUIC-ODO185	2012/10/18	292	292	2012	10	18	North America	Canada	Quebec	Sherbrooke	45.4	-71.9	10000	Canadian Geographical Names Database			Libellulidae	Libellulidae	Metazoa	Arthropoda	Insecta	Odonata	Libellulidae				Family		ICZN
11fb2666-74e7-4d8b-9a6d-e262ba11ae68	PhysicalObject	2019/12/03	en|fr	http://creativecommons.org/publicdomain/zero/1.0/legalcode	Bishop's University	BUIC-ODO186.001		10.5886/nmcxfj	Bishop's University	BUIC-ODO	Bishop's University Insect Collection	PreservedSpecimen	BUIC-ODO186.001		1				BUIC-ODO186	2012/10/08	282	282	2012	10	8	North America	Canada	Quebec	Laval	45.5833	-73.75	10000	Canadian Geographical Names Database			Libellulidae	Libellulidae	Metazoa	Arthropoda	Insecta	Odonata	Libellulidae				Family		ICZN
8f3baf4b-a23b-45dd-8506-0faf2f2bb954	PhysicalObject	2019/12/03	en|fr	http://creativecommons.org/publicdomain/zero/1.0/legalcode	Bishop's University	BUIC-ODO187.001		10.5886/nmcxfj	Bishop's University	BUIC-ODO	Bishop's University Insect Collection	PreservedSpecimen	BUIC-ODO187.001		1				BUIC-ODO187	1974/07/23	204	204	1974	7	23	North America	Canada	Quebec	Katevale	45.2497	-72.0475	10000	Canadian Geographical Names Database			Libellula quadrimaculata Linnaeus, 1758	Libellula quadrimaculata Linnaeus, 1758	Metazoa	Arthropoda	Insecta	Odonata	Libellulidae	Libellula	quadrimaculata		Species	Linnaeus, 1758	ICZN
4dbe6896-0cd7-4d3b-bfe3-5d2c9e681222	PhysicalObject	2019/12/03	en|fr	http://creativecommons.org/publicdomain/zero/1.0/legalcode	Bishop's University	BUIC-ODO188.001		10.5886/nmcxfj	Bishop's University	BUIC-ODO	Bishop's University Insect Collection	PreservedSpecimen	BUIC-ODO188.001		1				BUIC-ODO188	1977/06/15	166	166	1977	6	15	North America	Canada	Quebec	Johnville	45.3319	-71.7517	10000	Canadian Geographical Names Database			Ophiogomphus rupinsulensis (Walsh, 1862)	Ophiogomphus rupinsulensis (Walsh, 1862)	Metazoa	Arthropoda	Insecta	Odonata	Gomphidae	Ophiogomphus	rupinsulensis		Species	(Walsh, 1862)	ICZN
566c75ab-da7d-4237-a0a9-9320aca0d63d	PhysicalObject	2019/12/03	en|fr	http://creativecommons.org/publicdomain/zero/1.0/legalcode	Bishop's University	BUIC-ODO189.001		10.5886/nmcxfj	Bishop's University	BUIC-ODO	Bishop's University Insect Collection	PreservedSpecimen	BUIC-ODO189.001		1				BUIC-ODO189	1977/06/16	167	167	1977	6	16	North America	Canada	Quebec	Johnville	45.3319	-71.7517	10000	Canadian Geographical Names Database			Leucorrhinia glacialis Hagen, 1890	Leucorrhinia glacialis Hagen, 1890	Metazoa	Arthropoda	Insecta	Odonata	Libellulidae	Leucorrhinia	glacialis		Species	Hagen, 1890	ICZN
249c7b84-f123-4bff-946d-6c00406e63ea	PhysicalObject	2019/12/03	en|fr	http://creativecommons.org/publicdomain/zero/1.0/legalcode	Bishop's University	BUIC-ODO190.001		10.5886/nmcxfj	Bishop's University	BUIC-ODO	Bishop's University Insect Collection	PreservedSpecimen	BUIC-ODO190.001		1				BUIC-ODO190	1979/07/31	212	212	1979	7	31	North America	Canada	Quebec	Johnville	45.3319	-71.7517	10000	Canadian Geographical Names Database			Libellulidae	Libellulidae	Metazoa	Arthropoda	Insecta	Odonata	Libellulidae				Family		ICZN
e2cf0fae-0aab-46e1-bfc8-d365a361a7ba	PhysicalObject	2019/12/03	en|fr	http://creativecommons.org/publicdomain/zero/1.0/legalcode	Bishop's University	BUIC-ODO191.001		10.5886/nmcxfj	Bishop's University	BUIC-ODO	Bishop's University Insect Collection	PreservedSpecimen	BUIC-ODO191.001		1				BUIC-ODO191	1974/07/23	204	204	1974	7	23	North America	Canada	Quebec	Katevale	45.2497	-72.0475	10000	Canadian Geographical Names Database			Leucorrhinia intacta (Hagen, 1861)	Leucorrhinia intacta (Hagen, 1861)	Metazoa	Arthropoda	Insecta	Odonata	Libellulidae	Leucorrhinia	intacta		Species	(Hagen, 1861)	ICZN
6bce8de8-39d3-4373-a87a-5f60582f4499	PhysicalObject	2019/12/03	en|fr	http://creativecommons.org/publicdomain/zero/1.0/legalcode	Bishop's University	BUIC-ODO192.001		10.5886/nmcxfj	Bishop's University	BUIC-ODO	Bishop's University Insect Collection	PreservedSpecimen	BUIC-ODO192.001		1				BUIC-ODO192	2012/09/21	265	265	2012	9	21	North America	Canada	Quebec	Johnville	45.3319	-71.7517	10000	Canadian Geographical Names Database			Cordulegastridae	Cordulegastridae	Metazoa	Arthropoda	Insecta	Odonata	Cordulegastridae				Family		ICZN
2a67b823-7a18-432f-b94f-6ca6c0a78521	PhysicalObject	2019/12/03	en|fr	http://creativecommons.org/publicdomain/zero/1.0/legalcode	Bishop's University	BUIC-ODO193.001		10.5886/nmcxfj	Bishop's University	BUIC-ODO	Bishop's University Insect Collection	PreservedSpecimen	BUIC-ODO193.001		1				BUIC-ODO193	1979/07/31	212	212	1979	7	31	North America	Canada	Quebec	Johnville	45.3319	-71.7517	10000	Canadian Geographical Names Database			Libellulidae	Libellulidae	Metazoa	Arthropoda	Insecta	Odonata	Libellulidae				Family		ICZN
b0aca4f9-dba5-498d-9f97-0bf8b534a13b	PhysicalObject	2019/12/03	en|fr	http://creativecommons.org/publicdomain/zero/1.0/legalcode	Bishop's University	BUIC-ODO194.001		10.5886/nmcxfj	Bishop's University	BUIC-ODO	Bishop's University Insect Collection	PreservedSpecimen	BUIC-ODO194.001		1				BUIC-ODO194	1978/08/09	221	221	1978	8	9	North America	Canada	Quebec	Lac-des-Franais	46.1342	-73.6394	10000	Canadian Geographical Names Database			Libellulidae	Libellulidae	Metazoa	Arthropoda	Insecta	Odonata	Libellulidae				Family		ICZN
94629937-a233-4f36-a108-7ee7283243e9	PhysicalObject	2019/12/03	en|fr	http://creativecommons.org/publicdomain/zero/1.0/legalcode	Bishop's University	BUIC-ODO195.001		10.5886/nmcxfj	Bishop's University	BUIC-ODO	Bishop's University Insect Collection	PreservedSpecimen	BUIC-ODO195.001		1				BUIC-ODO195	1974/08/02	214	214	1974	8	2	North America	Canada	Quebec	Lorraine	45.6833	-73.7833	10000	Canadian Geographical Names Database			Libellula lydia Drury, 1770	Plathemis lydia (Drury, 1770)	Metazoa	Arthropoda	Insecta	Odonata	Libellulidae	Plathemis	lydia		Species	(Drury, 1770)	ICZN
1cb565dc-40e4-4588-b5e5-4213b30f778f	PhysicalObject	2019/12/03	en|fr	http://creativecommons.org/publicdomain/zero/1.0/legalcode	Bishop's University	BUIC-ODO196.001		10.5886/nmcxfj	Bishop's University	BUIC-ODO	Bishop's University Insect Collection	PreservedSpecimen	BUIC-ODO196.001		1				BUIC-ODO196	1977/06/16	167	167	1977	6	16	North America	Canada	Quebec	Johnville	45.3319	-71.7517	10000	Canadian Geographical Names Database			Cordulia shurtleffii Scudder, 1866	Cordulia shurtleffii Scudder, 1866	Metazoa	Arthropoda	Insecta	Odonata	Corduliidae	Cordulia	shurtleffii		Species	Scudder, 1866	ICZN
1015f3f4-1968-453e-be12-be3dcb67cd6b	PhysicalObject	2019/12/03	en|fr	http://creativecommons.org/publicdomain/zero/1.0/legalcode	Bishop's University	BUIC-ODO197.001		10.5886/nmcxfj	Bishop's University	BUIC-ODO	Bishop's University Insect Collection	PreservedSpecimen	BUIC-ODO197.001		1				BUIC-ODO197	1978/08/09	221	221	1978	8	9	North America	Canada	Quebec	Lac-des-Franais	46.1342	-73.6394	10000	Canadian Geographical Names Database			Libellulidae	Libellulidae	Metazoa	Arthropoda	Insecta	Odonata	Libellulidae				Family		ICZN
26f187aa-6678-4f4e-9f9d-13ea4dd36b54	PhysicalObject	2019/12/03	en|fr	http://creativecommons.org/publicdomain/zero/1.0/legalcode	Bishop's University	BUIC-ODO198.001		10.5886/nmcxfj	Bishop's University	BUIC-ODO	Bishop's University Insect Collection	PreservedSpecimen	BUIC-ODO198.001		1				BUIC-ODO198	2012/09/14	258	258	2012	9	14	North America	Canada	Quebec	Sherbrooke	45.4	-71.9	10000	Canadian Geographical Names Database			Sympetrum Newman, 1833	Sympetrum Newman, 1833	Metazoa	Arthropoda	Insecta	Odonata	Libellulidae	Sympetrum			Genus	Newman, 1833	ICZN
e26e9967-2e44-4e8f-b347-fe4fa9bd40fa	PhysicalObject	2019/12/03	en|fr	http://creativecommons.org/publicdomain/zero/1.0/legalcode	Bishop's University	BUIC-ODO199.001		10.5886/nmcxfj	Bishop's University	BUIC-ODO	Bishop's University Insect Collection	PreservedSpecimen	BUIC-ODO199.001		1				BUIC-ODO199	2012/10/26	300	300	2012	10	26	North America	Canada	Quebec	Sherbrooke	45.4	-71.9	10000	Canadian Geographical Names Database			Odonata	Odonata	Metazoa	Arthropoda	Insecta	Odonata					Order		ICZN
c2c33670-826b-49b4-aa7c-0710e8692e94	PhysicalObject	2019/12/03	en|fr	http://creativecommons.org/publicdomain/zero/1.0/legalcode	Bishop's University	BUIC-ODO200.001		10.5886/nmcxfj	Bishop's University	BUIC-ODO	Bishop's University Insect Collection	PreservedSpecimen	BUIC-ODO200.001		1				BUIC-ODO200	1974/07/11	192	192	1974	7	11	North America	Canada	Quebec	Lennoxville	45.3658	-71.8583	10000	Canadian Geographical Names Database			Libellulidae	Libellulidae	Metazoa	Arthropoda	Insecta	Odonata	Libellulidae				Family		ICZN
d6d9ce1f-a1a7-4083-84e5-db93d52b1e7d	PhysicalObject	2019/12/03	en|fr	http://creativecommons.org/publicdomain/zero/1.0/legalcode	Bishop's University	BUIC-ODO201.001		10.5886/nmcxfj	Bishop's University	BUIC-ODO	Bishop's University Insect Collection	PreservedSpecimen	BUIC-ODO201.001		1				BUIC-ODO201	2014/09/08	251	251	2014	9	8	North America	Canada	Quebec	Sherbrooke	45.4	-71.9	10000	Canadian Geographical Names Database			Libellulidae	Libellulidae	Metazoa	Arthropoda	Insecta	Odonata	Libellulidae				Family		ICZN
b9f432a3-e7c4-490e-a102-1cd0806087d6	PhysicalObject	2019/12/03	en|fr	http://creativecommons.org/publicdomain/zero/1.0/legalcode	Bishop's University	BUIC-ODO202.001		10.5886/nmcxfj	Bishop's University	BUIC-ODO	Bishop's University Insect Collection	PreservedSpecimen	BUIC-ODO202.001		1				BUIC-ODO202	2012/09/17	261	261	2012	9	17	North America	Canada	Quebec	Sherbrooke	45.4	-71.9	10000	Canadian Geographical Names Database			Lestidae	Lestidae	Metazoa	Arthropoda	Insecta	Odonata	Lestidae				Family		ICZN
02d83be0-f627-4533-933b-8a6b3bd570cb	PhysicalObject	2019/12/03	en|fr	http://creativecommons.org/publicdomain/zero/1.0/legalcode	Bishop's University	BUIC-ODO203.001		10.5886/nmcxfj	Bishop's University	BUIC-ODO	Bishop's University Insect Collection	PreservedSpecimen	BUIC-ODO203.001		1				BUIC-ODO203	1977/06/16	167	167	1977	6	16	North America	Canada	Quebec	Johnville	45.3319	-71.7517	10000	Canadian Geographical Names Database			Libellula julia Uhler, 1857	Ladona julia (Uhler, 1857)	Metazoa	Arthropoda	Insecta	Odonata	Libellulidae	Ladona	julia		Species	(Uhler, 1857)	ICZN
63c8ed87-a4f6-4df0-bd35-20288d38c802	PhysicalObject	2019/12/03	en|fr	http://creativecommons.org/publicdomain/zero/1.0/legalcode	Bishop's University	BUIC-ODO204.001		10.5886/nmcxfj	Bishop's University	BUIC-ODO	Bishop's University Insect Collection	PreservedSpecimen	BUIC-ODO204.001		1				BUIC-ODO204	2005/09/15	258	258	2005	9	15	North America	Canada	Quebec	Johnville	45.3319	-71.7517	10000	Canadian Geographical Names Database			Odonata	Odonata	Metazoa	Arthropoda	Insecta	Odonata					Order		ICZN
a68f8a1b-d0bf-487c-8d05-0186f3b7d9db	PhysicalObject	2019/12/03	en|fr	http://creativecommons.org/publicdomain/zero/1.0/legalcode	Bishop's University	BUIC-ODO205.001		10.5886/nmcxfj	Bishop's University	BUIC-ODO	Bishop's University Insect Collection	PreservedSpecimen	BUIC-ODO205.001		1				BUIC-ODO205	2012/10/23	297	297	2012	10	23	North America	Canada	Quebec	Sherbrooke	45.4	-71.9	10000	Canadian Geographical Names Database			Libellulidae	Libellulidae	Metazoa	Arthropoda	Insecta	Odonata	Libellulidae				Family		ICZN
098fd4b4-cdb7-49bf-a9a0-37a8a1de864d	PhysicalObject	2019/12/03	en|fr	http://creativecommons.org/publicdomain/zero/1.0/legalcode	Bishop's University	BUIC-ODO206.001		10.5886/nmcxfj	Bishop's University	BUIC-ODO	Bishop's University Insect Collection	PreservedSpecimen	BUIC-ODO206.001		1				BUIC-ODO206	2012/10/02	276	276	2012	10	2	North America	Canada	Quebec	Sherbrooke	45.4	-71.9	10000	Canadian Geographical Names Database			Coenagrionidae	Coenagrionidae	Metazoa	Arthropoda	Insecta	Odonata	Coenagrionidae				Family		ICZN
7c29b422-db60-48d5-84ac-aa2fe33f040f	PhysicalObject	2019/12/03	en|fr	http://creativecommons.org/publicdomain/zero/1.0/legalcode	Bishop's University	BUIC-ODO207.001		10.5886/nmcxfj	Bishop's University	BUIC-ODO	Bishop's University Insect Collection	PreservedSpecimen	BUIC-ODO207.001		1				BUIC-ODO207	1974/08/06	218	218	1974	8	6	North America	Canada	Quebec	Lennoxville	45.3658	-71.8583	10000	Canadian Geographical Names Database			Libellulidae	Libellulidae	Metazoa	Arthropoda	Insecta	Odonata	Libellulidae				Family		ICZN
febbcf9a-87e3-4f70-80bf-09c1bfaaf43c	PhysicalObject	2019/12/03	en|fr	http://creativecommons.org/publicdomain/zero/1.0/legalcode	Bishop's University	BUIC-ODO208.001		10.5886/nmcxfj	Bishop's University	BUIC-ODO	Bishop's University Insect Collection	PreservedSpecimen	BUIC-ODO208.001		1				BUIC-ODO208	1974/07/23	204	204	1974	7	23	North America	Canada	Quebec	Katevale	45.2497	-72.0475	10000	Canadian Geographical Names Database			Libellula quadrimaculata Linnaeus, 1758	Libellula quadrimaculata Linnaeus, 1758	Metazoa	Arthropoda	Insecta	Odonata	Libellulidae	Libellula	quadrimaculata		Species	Linnaeus, 1758	ICZN
908526d8-a2ea-4e8d-8528-93155bb73e9d	PhysicalObject	2019/12/03	en|fr	http://creativecommons.org/publicdomain/zero/1.0/legalcode	Bishop's University	BUIC-ODO209.001		10.5886/nmcxfj	Bishop's University	BUIC-ODO	Bishop's University Insect Collection	PreservedSpecimen	BUIC-ODO209.001		1				BUIC-ODO209	1979/07/31	212	212	1979	7	31	North America	Canada	Quebec	Johnville	45.3319	-71.7517	10000	Canadian Geographical Names Database			Libellulidae	Libellulidae	Metazoa	Arthropoda	Insecta	Odonata	Libellulidae				Family		ICZN
af537d92-affa-46de-948c-b8f06f5edce1	PhysicalObject	2019/12/03	en|fr	http://creativecommons.org/publicdomain/zero/1.0/legalcode	Bishop's University	BUIC-ODO210.001		10.5886/nmcxfj	Bishop's University	BUIC-ODO	Bishop's University Insect Collection	PreservedSpecimen	BUIC-ODO210.001		1				BUIC-ODO210	1974/07/11	192	192	1974	7	11	North America	Canada	Quebec	Lennoxville	45.3658	-71.8583	10000	Canadian Geographical Names Database			Libellulidae	Libellulidae	Metazoa	Arthropoda	Insecta	Odonata	Libellulidae				Family		ICZN
88ee3987-6e7c-48de-97a5-fec3f7f63616	PhysicalObject	2019/12/03	en|fr	http://creativecommons.org/publicdomain/zero/1.0/legalcode	Bishop's University	BUIC-ODO211.001		10.5886/nmcxfj	Bishop's University	BUIC-ODO	Bishop's University Insect Collection	PreservedSpecimen	BUIC-ODO211.001		1				BUIC-ODO211	2012/09/13	257	257	2012	9	13	North America	Canada	Quebec	Sherbrooke	45.4	-71.9	10000	Canadian Geographical Names Database			Lestes Leach, 1815	Lestes Leach, 1815	Metazoa	Arthropoda	Insecta	Odonata	Lestidae	Lestes			Genus	Leach, 1815	ICZN
23e62f22-b3a5-44d1-a954-d7a210d6e9b8	PhysicalObject	2019/12/03	en|fr	http://creativecommons.org/publicdomain/zero/1.0/legalcode	Bishop's University	BUIC-ODO212.001		10.5886/nmcxfj	Bishop's University	BUIC-ODO	Bishop's University Insect Collection	PreservedSpecimen	BUIC-ODO212.001		1				BUIC-ODO212	2012/09/26	270	270	2012	9	26	North America	Canada	Quebec	Cookshire-Eaton	45.4167	-71.6333	10000	Canadian Geographical Names Database			Sympetrum vicinum (Hagen, 1861)	Sympetrum vicinum (Hagen, 1861)	Metazoa	Arthropoda	Insecta	Odonata	Libellulidae	Sympetrum	vicinum		Species	(Hagen, 1861)	ICZN
d7a47385-49a2-4bc6-b473-d379fad65c43	PhysicalObject	2019/12/03	en|fr	http://creativecommons.org/publicdomain/zero/1.0/legalcode	Bishop's University	BUIC-ODO213.001		10.5886/nmcxfj	Bishop's University	BUIC-ODO	Bishop's University Insect Collection	PreservedSpecimen	BUIC-ODO213.001		1				BUIC-ODO213	1974/07/23	204	204	1974	7	23	North America	Canada	Quebec	Katevale	45.2497	-72.0475	10000	Canadian Geographical Names Database			Leucorrhinia glacialis Hagen, 1890	Leucorrhinia glacialis Hagen, 1890	Metazoa	Arthropoda	Insecta	Odonata	Libellulidae	Leucorrhinia	glacialis		Species	Hagen, 1890	ICZN
a15951f0-4d3d-4a56-8b07-8e61f98162c3	PhysicalObject	2019/12/03	en|fr	http://creativecommons.org/publicdomain/zero/1.0/legalcode	Bishop's University	BUIC-ODO214.001		10.5886/nmcxfj	Bishop's University	BUIC-ODO	Bishop's University Insect Collection	PreservedSpecimen	BUIC-ODO214.001		1				BUIC-ODO214	1978/10/18	291	291	1978	10	18	North America	Canada	Quebec	Fleurimont	45.4083	-71.8389	10000	Canadian Geographical Names Database			Libellulidae	Libellulidae	Metazoa	Arthropoda	Insecta	Odonata	Libellulidae				Family		ICZN
b9b9258e-1654-469b-8848-6c80294f7679	PhysicalObject	2019/12/03	en|fr	http://creativecommons.org/publicdomain/zero/1.0/legalcode	Bishop's University	BUIC-ODO215.001		10.5886/nmcxfj	Bishop's University	BUIC-ODO	Bishop's University Insect Collection	PreservedSpecimen	BUIC-ODO215.001		1				BUIC-ODO215	1974/06/01	152	152	1974	6	1	North America	Canada	Quebec	Lorraine	45.6833	-73.7833	10000	Canadian Geographical Names Database			Somatochlora williamsoni Walker, 1907	Somatochlora williamsoni Walker, 1907	Metazoa	Arthropoda	Insecta	Odonata	Corduliidae	Somatochlora	williamsoni		Species	Walker, 1907	ICZN
80737ad3-5e15-4922-955d-72e4afef023f	PhysicalObject	2019/12/03	en|fr	http://creativecommons.org/publicdomain/zero/1.0/legalcode	Bishop's University	BUIC-ODO216.001		10.5886/nmcxfj	Bishop's University	BUIC-ODO	Bishop's University Insect Collection	PreservedSpecimen	BUIC-ODO216.001		1				BUIC-ODO216	2014/09/08	251	251	2014	9	8	North America	Canada	Quebec	Sherbrooke	45.4	-71.9	10000	Canadian Geographical Names Database			Sympetrum obtrusum Hagen, 1867	Sympetrum obtrusum Hagen, 1867	Metazoa	Arthropoda	Insecta	Odonata	Libellulidae	Sympetrum	obtrusum		Species	Hagen, 1867	ICZN
35ec372d-8f87-4721-8fdb-cd6fa93b6fda	PhysicalObject	2019/12/03	en|fr	http://creativecommons.org/publicdomain/zero/1.0/legalcode	Bishop's University	BUIC-ODO217.001		10.5886/nmcxfj	Bishop's University	BUIC-ODO	Bishop's University Insect Collection	PreservedSpecimen	BUIC-ODO217.001		1				BUIC-ODO217	2014/09/26	269	269	2014	9	26	North America	Canada	Quebec	Sherbrooke	45.4	-71.9	10000	Canadian Geographical Names Database			Aeshna canadensis Walker, 1908	Aeshna canadensis Walker, 1908	Metazoa	Arthropoda	Insecta	Odonata	Aeshnidae	Aeshna	canadensis		Species	Walker, 1908	ICZN
3ecd6df1-8643-468b-b7a5-f798ed4667c7	PhysicalObject	2019/12/03	en|fr	http://creativecommons.org/publicdomain/zero/1.0/legalcode	Bishop's University	BUIC-ODO218.001		10.5886/nmcxfj	Bishop's University	BUIC-ODO	Bishop's University Insect Collection	PreservedSpecimen	BUIC-ODO218.001		1				BUIC-ODO218	2014/09/18	261	261	2014	9	18	North America	Canada	Quebec	Lennoxville	45.3658	-71.8583	10000	Canadian Geographical Names Database			Sympetrum vicinum (Hagen, 1861)	Sympetrum vicinum (Hagen, 1861)	Metazoa	Arthropoda	Insecta	Odonata	Libellulidae	Sympetrum	vicinum		Species	(Hagen, 1861)	ICZN
ba4f3111-8ebb-4f24-8cfb-4be5d32f023f	PhysicalObject	2019/12/03	en|fr	http://creativecommons.org/publicdomain/zero/1.0/legalcode	Bishop's University	BUIC-ODO219.001		10.5886/nmcxfj	Bishop's University	BUIC-ODO	Bishop's University Insect Collection	PreservedSpecimen	BUIC-ODO219.001		1				BUIC-ODO219	2014/09/26	269	269	2014	9	26	North America	Canada	Quebec	Johnville	45.3319	-71.7517	10000	Canadian Geographical Names Database			Aeshna canadensis Walker, 1908	Aeshna canadensis Walker, 1908	Metazoa	Arthropoda	Insecta	Odonata	Aeshnidae	Aeshna	canadensis		Species	Walker, 1908	ICZN
a5689cfa-46fc-4cd6-add4-615265406b65	PhysicalObject	2019/12/03	en|fr	http://creativecommons.org/publicdomain/zero/1.0/legalcode	Bishop's University	BUIC-ODO220.001		10.5886/nmcxfj	Bishop's University	BUIC-ODO	Bishop's University Insect Collection	PreservedSpecimen	BUIC-ODO220.001		1				BUIC-ODO220	2014/09/26	269	269	2014	9	26	North America	Canada	Quebec	Johnville	45.3319	-71.7517	10000	Canadian Geographical Names Database			Sympetrum Newman, 1833	Sympetrum Newman, 1833	Metazoa	Arthropoda	Insecta	Odonata	Libellulidae	Sympetrum			Genus	Newman, 1833	ICZN
47215b02-b17d-40d6-b419-49a28d458335	PhysicalObject	2019/12/03	en|fr	http://creativecommons.org/publicdomain/zero/1.0/legalcode	Bishop's University	BUIC-ODO221.001		10.5886/nmcxfj	Bishop's University	BUIC-ODO	Bishop's University Insect Collection	PreservedSpecimen	BUIC-ODO221.001		1				BUIC-ODO221	2014/09/26	269	269	2014	9	26	North America	Canada	Quebec	Johnville	45.3319	-71.7517	10000	Canadian Geographical Names Database			Sympetrum Newman, 1833	Sympetrum Newman, 1833	Metazoa	Arthropoda	Insecta	Odonata	Libellulidae	Sympetrum			Genus	Newman, 1833	ICZN
d9fbdc63-9e6b-4309-aad5-2927ede3b72b	PhysicalObject	2019/12/03	en|fr	http://creativecommons.org/publicdomain/zero/1.0/legalcode	Bishop's University	BUIC-ODO222.001		10.5886/nmcxfj	Bishop's University	BUIC-ODO	Bishop's University Insect Collection	PreservedSpecimen	BUIC-ODO222.001		1				BUIC-ODO222	2014/09/26	269	269	2014	9	26	North America	Canada	Quebec	Johnville	45.3319	-71.7517	10000	Canadian Geographical Names Database			Sympetrum Newman, 1833	Sympetrum Newman, 1833	Metazoa	Arthropoda	Insecta	Odonata	Libellulidae	Sympetrum			Genus	Newman, 1833	ICZN
b207a53c-7443-4a08-bc67-c439ff0e94b9	PhysicalObject	2019/12/03	en|fr	http://creativecommons.org/publicdomain/zero/1.0/legalcode	Bishop's University	BUIC-ODO223.001		10.5886/nmcxfj	Bishop's University	BUIC-ODO	Bishop's University Insect Collection	PreservedSpecimen	BUIC-ODO223.001		1				BUIC-ODO223	2014/09/26	269	269	2014	9	26	North America	Canada	Quebec	Johnville	45.3319	-71.7517	10000	Canadian Geographical Names Database			Sympetrum Newman, 1833	Sympetrum Newman, 1833	Metazoa	Arthropoda	Insecta	Odonata	Libellulidae	Sympetrum			Genus	Newman, 1833	ICZN
9dc65e19-8da6-444b-9a2b-5a963f4d325f	PhysicalObject	2019/12/03	en|fr	http://creativecommons.org/publicdomain/zero/1.0/legalcode	Bishop's University	BUIC-ODO224.001		10.5886/nmcxfj	Bishop's University	BUIC-ODO	Bishop's University Insect Collection	PreservedSpecimen	BUIC-ODO224.001		1				BUIC-ODO224	2014/09/26	269	269	2014	9	26	North America	Canada	Quebec	Johnville	45.3319	-71.7517	10000	Canadian Geographical Names Database			Sympetrum Newman, 1833	Sympetrum Newman, 1833	Metazoa	Arthropoda	Insecta	Odonata	Libellulidae	Sympetrum			Genus	Newman, 1833	ICZN
780e90cf-e541-487a-8b45-fcefe51bcb10	PhysicalObject	2019/12/03	en|fr	http://creativecommons.org/publicdomain/zero/1.0/legalcode	Bishop's University	BUIC-ODO225.001		10.5886/nmcxfj	Bishop's University	BUIC-ODO	Bishop's University Insect Collection	PreservedSpecimen	BUIC-ODO225.001		1				BUIC-ODO225	2014/09/26	269	269	2014	9	26	North America	Canada	Quebec	Johnville	45.3319	-71.7517	10000	Canadian Geographical Names Database			Sympetrum Newman, 1833	Sympetrum Newman, 1833	Metazoa	Arthropoda	Insecta	Odonata	Libellulidae	Sympetrum			Genus	Newman, 1833	ICZN
17fbe1e2-5847-4e9b-be0a-2cd665581997	PhysicalObject	2019/12/03	en|fr	http://creativecommons.org/publicdomain/zero/1.0/legalcode	Bishop's University	BUIC-ODO226.001		10.5886/nmcxfj	Bishop's University	BUIC-ODO	Bishop's University Insect Collection	PreservedSpecimen	BUIC-ODO226.001		1				BUIC-ODO226	2014/09/08	251	251	2014	9	8	North America	Canada	Quebec	Sherbrooke	45.4	-71.9	10000	Canadian Geographical Names Database			Libellulidae	Libellulidae	Metazoa	Arthropoda	Insecta	Odonata	Libellulidae				Family		ICZN
6bc000b8-1c6d-454a-96cd-a8738b813686	PhysicalObject	2019/12/03	en|fr	http://creativecommons.org/publicdomain/zero/1.0/legalcode	Bishop's University	BUIC-ODO227.001		10.5886/nmcxfj	Bishop's University	BUIC-ODO	Bishop's University Insect Collection	PreservedSpecimen	BUIC-ODO227.001		1				BUIC-ODO227	2014/09/26	269	269	2014	9	26	North America	Canada	Quebec	Johnville	45.3319	-71.7517	10000	Canadian Geographical Names Database			Aeshna canadensis Walker, 1908	Aeshna canadensis Walker, 1908	Metazoa	Arthropoda	Insecta	Odonata	Aeshnidae	Aeshna	canadensis		Species	Walker, 1908	ICZN
04c19d0a-a19d-451e-b240-70360c078dd0	PhysicalObject	2019/12/03	en|fr	http://creativecommons.org/publicdomain/zero/1.0/legalcode	Bishop's University	BUIC-ODO228.001		10.5886/nmcxfj	Bishop's University	BUIC-ODO	Bishop's University Insect Collection	PreservedSpecimen	BUIC-ODO228.001		1				BUIC-ODO228	2014/09/15	258	258	2014	9	15	North America	Canada	Quebec	Sherbrooke	45.4	-71.9	10000	Canadian Geographical Names Database			Coenagrionidae	Coenagrionidae	Metazoa	Arthropoda	Insecta	Odonata	Coenagrionidae				Family		ICZN
fe9cba68-80df-45f6-b7e0-0c75f9822dd7	PhysicalObject	2019/12/03	en|fr	http://creativecommons.org/publicdomain/zero/1.0/legalcode	Bishop's University	BUIC-ODO229.001		10.5886/nmcxfj	Bishop's University	BUIC-ODO	Bishop's University Insect Collection	PreservedSpecimen	BUIC-ODO229.001		1				BUIC-ODO229	2014/09/08	251	251	2014	9	8	North America	Canada	Quebec	Sherbrooke	45.4	-71.9	10000	Canadian Geographical Names Database			Sympetrum obtrusum Hagen, 1867	Sympetrum obtrusum Hagen, 1867	Metazoa	Arthropoda	Insecta	Odonata	Libellulidae	Sympetrum	obtrusum		Species	Hagen, 1867	ICZN
1d5541ec-8669-44a3-92a0-6347ec0649ea	PhysicalObject	2019/12/03	en|fr	http://creativecommons.org/publicdomain/zero/1.0/legalcode	Gouvernement du Qubec	CIQ33851.001		10.5886/msuujw	Gouvernement du Qubec	CIQ	Collection d'insectes du Qubec	PreservedSpecimen	CIQ33851.001	Chabot, Pierre	1				CIQ33851	2009-08-01/2009-08-31	213	243	2009	8		North America	Canada	Quebec	Sainte-Foy	46.7747	-71.2828	10000	Canadian Geographical Names Database			Libellula pulchella Drury, 1773	Libellula pulchella Drury, 1773	Metazoa	Arthropoda	Insecta	Odonata	Libellulidae	Libellula	pulchella		Species	Drury, 1773	ICZN
83f0c6cf-7fa6-4323-b4c6-6e3e0fc30e2c	PhysicalObject	2019/12/03	en|fr	http://creativecommons.org/publicdomain/zero/1.0/legalcode	Gouvernement du Qubec	CIQ38748.001		10.5886/msuujw	Gouvernement du Qubec	CIQ	Collection d'insectes du Qubec	PreservedSpecimen	CIQ38748.001		1				CIQ38748	2014/06/11	162	162	2014	6	11	North America	Canada	Quebec	Lac Greer	46.1078	-77.2725	10000	Canadian Geographical Names Database			Libellula julia Uhler, 1857	Ladona julia (Uhler, 1857)	Metazoa	Arthropoda	Insecta	Odonata	Libellulidae	Ladona	julia		Species	(Uhler, 1857)	ICZN
e06d1118-7214-4bf6-8976-e1864caeb8e3	PhysicalObject	2019/12/03	en|fr	http://creativecommons.org/publicdomain/zero/1.0/legalcode	Gouvernement du Qubec	CIQ42508.001		10.5886/msuujw	Gouvernement du Qubec	CIQ	Collection d'insectes du Qubec	PreservedSpecimen	CIQ42508.001	Harvey, Louis	1				CIQ42508	2015/06/02	153	153	2015	6	2	North America	Canada	Quebec	Pontiac	45.5833	-76.1333	10000	Canadian Geographical Names Database	Pich, Cline		Cordulia shurtleffii Scudder, 1866	Cordulia shurtleffii Scudder, 1866	Metazoa	Arthropoda	Insecta	Odonata	Corduliidae	Cordulia	shurtleffii		Species	Scudder, 1866	ICZN
9fccf78c-9357-4ba6-afc1-004998ba9cf3	PhysicalObject	2019/12/03	en|fr	http://creativecommons.org/publicdomain/zero/1.0/legalcode	Gouvernement du Qubec	CIQ56025.001		10.5886/msuujw	Gouvernement du Qubec	CIQ	Collection d'insectes du Qubec	PreservedSpecimen	CIQ56025.001	Laplante, Jean-Paul	1				CIQ56025	1953/08/16	228	228	1953	8	16	North America	Canada	Quebec	L'Ancienne-Lorette	46.8042	-71.3622	10000	Canadian Geographical Names Database	Laplante, Jean-Paul		Aeshna eremita Scudder, 1866	Aeshna eremita Scudder, 1866	Metazoa	Arthropoda	Insecta	Odonata	Aeshnidae	Aeshna	eremita		Species	Scudder, 1866	ICZN
b31388bd-ccd6-4ffd-98d9-a4e1a9052074	PhysicalObject	2019/12/03	en|fr	http://creativecommons.org/publicdomain/zero/1.0/legalcode	Gouvernement du Qubec	CIQ56026.001		10.5886/msuujw	Gouvernement du Qubec	CIQ	Collection d'insectes du Qubec	PreservedSpecimen	CIQ56026.001		1				CIQ56026	1900-01-01/2016-12-31						North America	Canada	Quebec	Sainte-Foy	46.7747	-71.2828	10000	Canadian Geographical Names Database	Laplante, Jean-Paul		Aeshna eremita Scudder, 1866	Aeshna eremita Scudder, 1866	Metazoa	Arthropoda	Insecta	Odonata	Aeshnidae	Aeshna	eremita		Species	Scudder, 1866	ICZN
716f7ef9-d4f2-462c-8df1-b382336939de	PhysicalObject	2019/12/03	en|fr	http://creativecommons.org/publicdomain/zero/1.0/legalcode	Gouvernement du Qubec	CIQ56027.001		10.5886/msuujw	Gouvernement du Qubec	CIQ	Collection d'insectes du Qubec	PreservedSpecimen	CIQ56027.001	Laplante, Jean-Paul	1				CIQ56027	1955/07/22	203	203	1955	7	22	North America	Canada	Quebec	Woburn	45.3847	-70.8636	10000	Canadian Geographical Names Database	Laplante, Jean-Paul		Aeshna eremita Scudder, 1866	Aeshna eremita Scudder, 1866	Metazoa	Arthropoda	Insecta	Odonata	Aeshnidae	Aeshna	eremita		Species	Scudder, 1866	ICZN
aec23557-f254-4b85-92ca-1401f1324105	PhysicalObject	2019/12/03	en|fr	http://creativecommons.org/publicdomain/zero/1.0/legalcode	Gouvernement du Qubec	CIQ56028.001		10.5886/msuujw	Gouvernement du Qubec	CIQ	Collection d'insectes du Qubec	PreservedSpecimen	CIQ56028.001	Laplante, Jean-Paul	1				CIQ56028	1949/07/26	207	207	1949	7	26	North America	Canada	Quebec	Ange-Gardien	45.35	-72.9333	10000	Canadian Geographical Names Database	Laplante, Jean-Paul		Aeshna eremita Scudder, 1866	Aeshna eremita Scudder, 1866	Metazoa	Arthropoda	Insecta	Odonata	Aeshnidae	Aeshna	eremita		Species	Scudder, 1866	ICZN
0b629cfd-b64d-4d4e-85c7-562e022a07dc	PhysicalObject	2019/12/03	en|fr	http://creativecommons.org/publicdomain/zero/1.0/legalcode	Gouvernement du Qubec	CIQ56029.001		10.5886/msuujw	Gouvernement du Qubec	CIQ	Collection d'insectes du Qubec	PreservedSpecimen	CIQ56029.001	Laplante, Jean-Paul	1				CIQ56029	1955/08/30	242	242	1955	8	30	North America	Canada	Quebec	Saint-Samuel	46.0667	-72.2167	10000	Canadian Geographical Names Database	Laplante, Jean-Paul		Aeshna eremita Scudder, 1866	Aeshna eremita Scudder, 1866	Metazoa	Arthropoda	Insecta	Odonata	Aeshnidae	Aeshna	eremita		Species	Scudder, 1866	ICZN
cac09762-8a32-46d4-9d40-7ffb793a7bf0	PhysicalObject	2019/12/03	en|fr	http://creativecommons.org/publicdomain/zero/1.0/legalcode	Gouvernement du Qubec	CIQ56030.001		10.5886/msuujw	Gouvernement du Qubec	CIQ	Collection d'insectes du Qubec	PreservedSpecimen	CIQ56030.001	Laplante, Jean-Paul	1				CIQ56030	1955/08/30	242	242	1955	8	30	North America	Canada	Quebec	Saint-Samuel	46.0667	-72.2167	10000	Canadian Geographical Names Database	Laplante, Jean-Paul		Aeshna eremita Scudder, 1866	Aeshna eremita Scudder, 1866	Metazoa	Arthropoda	Insecta	Odonata	Aeshnidae	Aeshna	eremita		Species	Scudder, 1866	ICZN
bd0dc71d-4b24-4a60-833f-6232faf63577	PhysicalObject	2019/12/03	en|fr	http://creativecommons.org/publicdomain/zero/1.0/legalcode	Gouvernement du Qubec	CIQ56031.001		10.5886/msuujw	Gouvernement du Qubec	CIQ	Collection d'insectes du Qubec	PreservedSpecimen	CIQ56031.001	Laplante, Jean-Paul	1				CIQ56031	1955/07/27	208	208	1955	7	27	North America	Canada	Quebec	Woburn	45.3847	-70.8636	10000	Canadian Geographical Names Database	Laplante, Jean-Paul		Aeshna eremita Scudder, 1866	Aeshna eremita Scudder, 1866	Metazoa	Arthropoda	Insecta	Odonata	Aeshnidae	Aeshna	eremita		Species	Scudder, 1866	ICZN
44059052-038d-48e0-b38f-14f101c56d80	PhysicalObject	2019/12/03	en|fr	http://creativecommons.org/publicdomain/zero/1.0/legalcode	Gouvernement du Qubec	CIQ56032.001		10.5886/msuujw	Gouvernement du Qubec	CIQ	Collection d'insectes du Qubec	PreservedSpecimen	CIQ56032.001	Laplante, Jean-Paul	1				CIQ56032	1955/08/10	222	222	1955	8	10	North America	Canada	Quebec	Trois-Saumons	47.1608	-70.3161	10000	Canadian Geographical Names Database	Laplante, Jean-Paul		Aeshna eremita Scudder, 1866	Aeshna eremita Scudder, 1866	Metazoa	Arthropoda	Insecta	Odonata	Aeshnidae	Aeshna	eremita		Species	Scudder, 1866	ICZN
1c328c6f-e024-472d-a8eb-45c620de7a5e	PhysicalObject	2019/12/03	en|fr	http://creativecommons.org/publicdomain/zero/1.0/legalcode	Gouvernement du Qubec	CIQ56033.001		10.5886/msuujw	Gouvernement du Qubec	CIQ	Collection d'insectes du Qubec	PreservedSpecimen	CIQ56033.001	Laplante, Jean-Paul	1				CIQ56033	1955/08/10	222	222	1955	8	10	North America	Canada	Quebec	Trois-Saumons	47.1608	-70.3161	10000	Canadian Geographical Names Database	Laplante, Jean-Paul		Aeshna interrupta Walker, 1908	Aeshna interrupta Walker, 1908	Metazoa	Arthropoda	Insecta	Odonata	Aeshnidae	Aeshna	interrupta		Species	Walker, 1908	ICZN
2e8886c3-6d77-48a1-a78e-fb3f0111dede	PhysicalObject	2019/12/03	en|fr	http://creativecommons.org/publicdomain/zero/1.0/legalcode	Gouvernement du Qubec	CIQ56034.001		10.5886/msuujw	Gouvernement du Qubec	CIQ	Collection d'insectes du Qubec	PreservedSpecimen	CIQ56034.001	Laplante, Jean-Paul	1				CIQ56034	1955/08/10	222	222	1955	8	10	North America	Canada	Quebec	Trois-Saumons	47.1608	-70.3161	10000	Canadian Geographical Names Database	Laplante, Jean-Paul		Aeshna interrupta Walker, 1908	Aeshna interrupta Walker, 1908	Metazoa	Arthropoda	Insecta	Odonata	Aeshnidae	Aeshna	interrupta		Species	Walker, 1908	ICZN
d0609018-6ce7-44b8-9666-64405df979ad	PhysicalObject	2019/12/03	en|fr	http://creativecommons.org/publicdomain/zero/1.0/legalcode	Gouvernement du Qubec	CIQ56035.001		10.5886/msuujw	Gouvernement du Qubec	CIQ	Collection d'insectes du Qubec	PreservedSpecimen	CIQ56035.001	Laplante, Jean-Paul	1				CIQ56035	1955/08/10	222	222	1955	8	10	North America	Canada	Quebec	Trois-Saumons	47.1608	-70.3161	10000	Canadian Geographical Names Database	Laplante, Jean-Paul		Aeshna interrupta Walker, 1908	Aeshna interrupta Walker, 1908	Metazoa	Arthropoda	Insecta	Odonata	Aeshnidae	Aeshna	interrupta		Species	Walker, 1908	ICZN
4b26f04a-d966-4653-989a-74d9e0bcd5e1	PhysicalObject	2019/12/03	en|fr	http://creativecommons.org/publicdomain/zero/1.0/legalcode	Gouvernement du Qubec	CIQ56036.001		10.5886/msuujw	Gouvernement du Qubec	CIQ	Collection d'insectes du Qubec	PreservedSpecimen	CIQ56036.001		1				CIQ56036	1940/07/13	195	195	1940	7	13	North America	Canada	Quebec	Quebec City	46.8167	-71.2167	10000	Canadian Geographical Names Database	Laplante, Jean-Paul		Aeshna interrupta Walker, 1908	Aeshna interrupta Walker, 1908	Metazoa	Arthropoda	Insecta	Odonata	Aeshnidae	Aeshna	interrupta		Species	Walker, 1908	ICZN
69484dbf-3c61-4b61-8666-b0dd33f93d1f	PhysicalObject	2019/12/03	en|fr	http://creativecommons.org/publicdomain/zero/1.0/legalcode	Gouvernement du Qubec	CIQ56037.001		10.5886/msuujw	Gouvernement du Qubec	CIQ	Collection d'insectes du Qubec	PreservedSpecimen	CIQ56037.001	Laplante, Jean-Paul	1				CIQ56037	1953/09/01	244	244	1953	9	1	North America	Canada	Quebec	Quebec	52	-72	1000000	Canadian Geographical Names Database	Laplante, Jean-Paul		Aeshna sitchensis Hagen, 1861	Aeshna sitchensis Hagen, 1861	Metazoa	Arthropoda	Insecta	Odonata	Aeshnidae	Aeshna	sitchensis		Species	Hagen, 1861	ICZN
4b664140-b152-495f-b89b-82ab0154bbdb	PhysicalObject	2019/12/03	en|fr	http://creativecommons.org/publicdomain/zero/1.0/legalcode	Gouvernement du Qubec	CIQ56038.001		10.5886/msuujw	Gouvernement du Qubec	CIQ	Collection d'insectes du Qubec	PreservedSpecimen	CIQ56038.001	Aubry, R	1				CIQ56038	1964/08/07	220	220	1964	8	7	North America	Canada	Quebec	Sillery	46.7797	-71.2511	10000	Canadian Geographical Names Database			Aeshna umbrosa Walker, 1908	Aeshna umbrosa Walker, 1908	Metazoa	Arthropoda	Insecta	Odonata	Aeshnidae	Aeshna	umbrosa		Species	Walker, 1908	ICZN
3ce12bdd-dcc2-49ff-9f49-88debdb675da	PhysicalObject	2019/12/03	en|fr	http://creativecommons.org/publicdomain/zero/1.0/legalcode	Gouvernement du Qubec	CIQ56039.001		10.5886/msuujw	Gouvernement du Qubec	CIQ	Collection d'insectes du Qubec	PreservedSpecimen	CIQ56039.001	Beaulne, J.I.	1				CIQ56039	1936/07/06	188	188	1936	7	6	North America	Canada	Quebec	Lanoraie	45.9944	-73.3153	10000	Canadian Geographical Names Database			Aeshna umbrosa Walker, 1908	Aeshna umbrosa Walker, 1908	Metazoa	Arthropoda	Insecta	Odonata	Aeshnidae	Aeshna	umbrosa		Species	Walker, 1908	ICZN
f0a8c022-3d46-48ec-b050-d131db645818	PhysicalObject	2019/12/03	en|fr	http://creativecommons.org/publicdomain/zero/1.0/legalcode	Gouvernement du Qubec	CIQ56040.001		10.5886/msuujw	Gouvernement du Qubec	CIQ	Collection d'insectes du Qubec	PreservedSpecimen	CIQ56040.001	Robert, Adrien	1				CIQ56040	1937/10/04	277	277	1937	10	4	North America	Canada	Quebec	Rigaud	45.4833	-74.3	10000	Canadian Geographical Names Database			Aeshna umbrosa Walker, 1908	Aeshna umbrosa Walker, 1908	Metazoa	Arthropoda	Insecta	Odonata	Aeshnidae	Aeshna	umbrosa		Species	Walker, 1908	ICZN
a00ada1c-8fcb-4f35-93d9-95195bb2892b	PhysicalObject	2019/12/03	en|fr	http://creativecommons.org/publicdomain/zero/1.0/legalcode	Gouvernement du Qubec	CIQ56041.001		10.5886/msuujw	Gouvernement du Qubec	CIQ	Collection d'insectes du Qubec	PreservedSpecimen	CIQ56041.001	Comeau, Nol M.	1				CIQ56041	1955/09/02	245	245	1955	9	2	North America	Canada	Quebec	Woburn	45.3847	-70.8636	10000	Canadian Geographical Names Database			Aeshna umbrosa Walker, 1908	Aeshna umbrosa Walker, 1908	Metazoa	Arthropoda	Insecta	Odonata	Aeshnidae	Aeshna	umbrosa		Species	Walker, 1908	ICZN
44225aa0-6e22-41da-bb1a-03ace467eb4c	PhysicalObject	2019/12/03	en|fr	http://creativecommons.org/publicdomain/zero/1.0/legalcode	Gouvernement du Qubec	CIQ56042.001		10.5886/msuujw	Gouvernement du Qubec	CIQ	Collection d'insectes du Qubec	PreservedSpecimen	CIQ56042.001	Comeau, Nol M.	1				CIQ56042	1955/09/01	244	244	1955	9	1	North America	Canada	Quebec	Woburn	45.3847	-70.8636	10000	Canadian Geographical Names Database			Aeshna umbrosa Walker, 1908	Aeshna umbrosa Walker, 1908	Metazoa	Arthropoda	Insecta	Odonata	Aeshnidae	Aeshna	umbrosa		Species	Walker, 1908	ICZN
0b842505-01e2-46d6-924f-f4fcc00f1388	PhysicalObject	2019/12/03	en|fr	http://creativecommons.org/publicdomain/zero/1.0/legalcode	Gouvernement du Qubec	CIQ56045.001		10.5886/msuujw	Gouvernement du Qubec	CIQ	Collection d'insectes du Qubec	PreservedSpecimen	CIQ56045.001	Laplante, Jean-Paul	1				CIQ56045	1955/08/23	235	235	1955	8	23	North America	Canada	Quebec	Saint-Ludger	45.75	-70.7	10000	Canadian Geographical Names Database	Laplante, Jean-Paul		Aeshna umbrosa Walker, 1908	Aeshna umbrosa Walker, 1908	Metazoa	Arthropoda	Insecta	Odonata	Aeshnidae	Aeshna	umbrosa		Species	Walker, 1908	ICZN
a3879b91-6ae9-4e3c-bfde-77af84353965	PhysicalObject	2019/12/03	en|fr	http://creativecommons.org/publicdomain/zero/1.0/legalcode	Gouvernement du Qubec	CIQ56046.001		10.5886/msuujw	Gouvernement du Qubec	CIQ	Collection d'insectes du Qubec	PreservedSpecimen	CIQ56046.001	Laplante, Jean-Paul	1				CIQ56046	1955/09/13	256	256	1955	9	13	North America	Canada	Quebec	Saint-Samuel	46.0667	-72.2167	10000	Canadian Geographical Names Database	Laplante, Jean-Paul		Aeshna umbrosa Walker, 1908	Aeshna umbrosa Walker, 1908	Metazoa	Arthropoda	Insecta	Odonata	Aeshnidae	Aeshna	umbrosa		Species	Walker, 1908	ICZN
a1c38213-b57b-41d7-9bf0-9d13c93ee267	PhysicalObject	2019/12/03	en|fr	http://creativecommons.org/publicdomain/zero/1.0/legalcode	Gouvernement du Qubec	CIQ56047.001		10.5886/msuujw	Gouvernement du Qubec	CIQ	Collection d'insectes du Qubec	PreservedSpecimen	CIQ56047.001	Laplante, Jean-Paul	1				CIQ56047	1955/08/23	235	235	1955	8	23	North America	Canada	Quebec	Saint-Ludger	45.75	-70.7	10000	Canadian Geographical Names Database	Laplante, Jean-Paul		Aeshna umbrosa Walker, 1908	Aeshna umbrosa Walker, 1908	Metazoa	Arthropoda	Insecta	Odonata	Aeshnidae	Aeshna	umbrosa		Species	Walker, 1908	ICZN
da123cf4-b63c-487a-b58c-0ecbf3e9d399	PhysicalObject	2019/12/03	en|fr	http://creativecommons.org/publicdomain/zero/1.0/legalcode	Gouvernement du Qubec	CIQ56048.001		10.5886/msuujw	Gouvernement du Qubec	CIQ	Collection d'insectes du Qubec	PreservedSpecimen	CIQ56048.001	Laplante, Jean-Paul	1				CIQ56048	1955/08/30	242	242	1955	8	30	North America	Canada	Quebec	Saint-Samuel	46.0667	-72.2167	10000	Canadian Geographical Names Database	Laplante, Jean-Paul		Aeshna umbrosa Walker, 1908	Aeshna umbrosa Walker, 1908	Metazoa	Arthropoda	Insecta	Odonata	Aeshnidae	Aeshna	umbrosa		Species	Walker, 1908	ICZN
61030d11-994c-4ce4-b4ce-772a0d5dfbd4	PhysicalObject	2019/12/03	en|fr	http://creativecommons.org/publicdomain/zero/1.0/legalcode	Gouvernement du Qubec	CIQ56049.001		10.5886/msuujw	Gouvernement du Qubec	CIQ	Collection d'insectes du Qubec	PreservedSpecimen	CIQ56049.001	Laplante, Jean-Paul	1				CIQ56049	1955/08/30	242	242	1955	8	30	North America	Canada	Quebec	Saint-Samuel	46.0667	-72.2167	10000	Canadian Geographical Names Database	Laplante, Jean-Paul		Aeshna umbrosa Walker, 1908	Aeshna umbrosa Walker, 1908	Metazoa	Arthropoda	Insecta	Odonata	Aeshnidae	Aeshna	umbrosa		Species	Walker, 1908	ICZN
20ad1bed-0eb3-49d0-bd26-d906ace38ea4	PhysicalObject	2019/12/03	en|fr	http://creativecommons.org/publicdomain/zero/1.0/legalcode	Gouvernement du Qubec	CIQ56050.001		10.5886/msuujw	Gouvernement du Qubec	CIQ	Collection d'insectes du Qubec	PreservedSpecimen	CIQ56050.001	Laplante, Jean-Paul	1				CIQ56050	1955/08/30	242	242	1955	8	30	North America	Canada	Quebec	Saint-Samuel	46.0667	-72.2167	10000	Canadian Geographical Names Database	Laplante, Jean-Paul		Aeshna umbrosa Walker, 1908	Aeshna umbrosa Walker, 1908	Metazoa	Arthropoda	Insecta	Odonata	Aeshnidae	Aeshna	umbrosa		Species	Walker, 1908	ICZN
4c26e436-cafb-484e-a1bf-70d4a5e4a880	PhysicalObject	2019/12/03	en|fr	http://creativecommons.org/publicdomain/zero/1.0/legalcode	Gouvernement du Qubec	CIQ56051.001		10.5886/msuujw	Gouvernement du Qubec	CIQ	Collection d'insectes du Qubec	PreservedSpecimen	CIQ56051.001	Laplante, Jean-Paul	1				CIQ56051	1953/08/07	219	219	1953	8	7	North America	Canada	Quebec	Lac-Mgantic	45.5833	-70.8833	10000	Canadian Geographical Names Database	Laplante, Jean-Paul		Aeshna umbrosa Walker, 1908	Aeshna umbrosa Walker, 1908	Metazoa	Arthropoda	Insecta	Odonata	Aeshnidae	Aeshna	umbrosa		Species	Walker, 1908	ICZN
3d0efec1-1997-4c05-92e5-551190b35163	PhysicalObject	2019/12/03	en|fr	http://creativecommons.org/publicdomain/zero/1.0/legalcode	Gouvernement du Qubec	CIQ56052.001		10.5886/msuujw	Gouvernement du Qubec	CIQ	Collection d'insectes du Qubec	PreservedSpecimen	CIQ56052.001	Laplante, Jean-Paul	1				CIQ56052	1955/08/30	242	242	1955	8	30	North America	Canada	Quebec	Saint-Samuel	46.0667	-72.2167	10000	Canadian Geographical Names Database	Laplante, Jean-Paul		Aeshna umbrosa Walker, 1908	Aeshna umbrosa Walker, 1908	Metazoa	Arthropoda	Insecta	Odonata	Aeshnidae	Aeshna	umbrosa		Species	Walker, 1908	ICZN
a2c12452-ea34-402e-a5e5-54ab9b3a8152	PhysicalObject	2019/12/03	en|fr	http://creativecommons.org/publicdomain/zero/1.0/legalcode	Gouvernement du Qubec	CIQ56053.001		10.5886/msuujw	Gouvernement du Qubec	CIQ	Collection d'insectes du Qubec	PreservedSpecimen	CIQ56053.001	Laplante, Jean-Paul	1				CIQ56053	1955/08/23	235	235	1955	8	23	North America	Canada	Quebec	Saint-Ludger	45.75	-70.7	10000	Canadian Geographical Names Database	Laplante, Jean-Paul		Aeshna umbrosa Walker, 1908	Aeshna umbrosa Walker, 1908	Metazoa	Arthropoda	Insecta	Odonata	Aeshnidae	Aeshna	umbrosa		Species	Walker, 1908	ICZN
3e5870f1-905d-49f4-a0ed-6d84518fabaf	PhysicalObject	2019/12/03	en|fr	http://creativecommons.org/publicdomain/zero/1.0/legalcode	Gouvernement du Qubec	CIQ56054.001		10.5886/msuujw	Gouvernement du Qubec	CIQ	Collection d'insectes du Qubec	PreservedSpecimen	CIQ56054.001	Laplante, Jean-Paul	1				CIQ56054	1955/08/23	235	235	1955	8	23	North America	Canada	Quebec	Saint-Ludger	45.75	-70.7	10000	Canadian Geographical Names Database	Laplante, Jean-Paul		Aeshna umbrosa Walker, 1908	Aeshna umbrosa Walker, 1908	Metazoa	Arthropoda	Insecta	Odonata	Aeshnidae	Aeshna	umbrosa		Species	Walker, 1908	ICZN
f3911355-d524-49e1-aeb8-b91753ea74b6	PhysicalObject	2019/12/03	en|fr	http://creativecommons.org/publicdomain/zero/1.0/legalcode	Gouvernement du Qubec	CIQ56055.001		10.5886/msuujw	Gouvernement du Qubec	CIQ	Collection d'insectes du Qubec	PreservedSpecimen	CIQ56055.001	Laplante, Jean-Paul	1				CIQ56055	1955/08/30	242	242	1955	8	30	North America	Canada	Quebec	Saint-Samuel	46.0667	-72.2167	10000	Canadian Geographical Names Database	Laplante, Jean-Paul		Aeshna umbrosa Walker, 1908	Aeshna umbrosa Walker, 1908	Metazoa	Arthropoda	Insecta	Odonata	Aeshnidae	Aeshna	umbrosa		Species	Walker, 1908	ICZN
6b43fc97-f7ec-41b4-9e8f-6eec2fa01390	PhysicalObject	2019/12/03	en|fr	http://creativecommons.org/publicdomain/zero/1.0/legalcode	Gouvernement du Qubec	CIQ56056.001		10.5886/msuujw	Gouvernement du Qubec	CIQ	Collection d'insectes du Qubec	PreservedSpecimen	CIQ56056.001	Laplante, Jean-Paul	1				CIQ56056	1955/08/30	242	242	1955	8	30	North America	Canada	Quebec	Saint-Samuel	46.0667	-72.2167	10000	Canadian Geographical Names Database	Laplante, Jean-Paul		Aeshna umbrosa Walker, 1908	Aeshna umbrosa Walker, 1908	Metazoa	Arthropoda	Insecta	Odonata	Aeshnidae	Aeshna	umbrosa		Species	Walker, 1908	ICZN
c4ce6b7f-1663-4045-9187-b8c4806f9647	PhysicalObject	2019/12/03	en|fr	http://creativecommons.org/publicdomain/zero/1.0/legalcode	Gouvernement du Qubec	CIQ56105.001		10.5886/msuujw	Gouvernement du Qubec	CIQ	Collection d'insectes du Qubec	PreservedSpecimen	CIQ56105.001	Comeau, Nol M.	1				CIQ56105	1955/09/01	244	244	1955	9	1	North America	Canada	Quebec	Woburn	45.3847	-70.8636	10000	Canadian Geographical Names Database			Aeshna umbrosa Walker, 1908	Aeshna umbrosa Walker, 1908	Metazoa	Arthropoda	Insecta	Odonata	Aeshnidae	Aeshna	umbrosa		Species	Walker, 1908	ICZN
a7b990e2-ca19-4027-9c04-9fc753148514	PhysicalObject	2019/12/03	en|fr	http://creativecommons.org/publicdomain/zero/1.0/legalcode	Gouvernement du Qubec	CIQ56106.001		10.5886/msuujw	Gouvernement du Qubec	CIQ	Collection d'insectes du Qubec	PreservedSpecimen	CIQ56106.001	Laplante, Jean-Paul	1				CIQ56106	1946/07/24	205	205	1946	7	24	North America	Canada	Quebec	Ange-Gardien	45.35	-72.9333	10000	Canadian Geographical Names Database	Laplante, Jean-Paul		Aeshna umbrosa Walker, 1908	Aeshna umbrosa Walker, 1908	Metazoa	Arthropoda	Insecta	Odonata	Aeshnidae	Aeshna	umbrosa		Species	Walker, 1908	ICZN
dc9f5fd5-e60c-460c-84f5-5f5ee5c3b364	PhysicalObject	2019/12/03	en|fr	http://creativecommons.org/publicdomain/zero/1.0/legalcode	Gouvernement du Qubec	CIQ56107.001		10.5886/msuujw	Gouvernement du Qubec	CIQ	Collection d'insectes du Qubec	PreservedSpecimen	CIQ56107.001	Laplante, Jean-Paul	1				CIQ56107	1953/09/03	246	246	1953	9	3	North America	Canada	Quebec	Saint-Damien	46.3333	-73.4833	10000	Canadian Geographical Names Database	Laplante, Jean-Paul		Aeshna umbrosa Walker, 1908	Aeshna umbrosa Walker, 1908	Metazoa	Arthropoda	Insecta	Odonata	Aeshnidae	Aeshna	umbrosa		Species	Walker, 1908	ICZN
608ff93c-686e-45a9-9014-c791b3b0a230	PhysicalObject	2019/12/03	en|fr	http://creativecommons.org/publicdomain/zero/1.0/legalcode	Gouvernement du Qubec	CIQ56108.001		10.5886/msuujw	Gouvernement du Qubec	CIQ	Collection d'insectes du Qubec	PreservedSpecimen	CIQ56108.001	Laplante, Jean-Paul	1				CIQ56108	1955/08/23	235	235	1955	8	23	North America	Canada	Quebec	Saint-Ludger	45.75	-70.7	10000	Canadian Geographical Names Database	Laplante, Jean-Paul		Aeshna umbrosa Walker, 1908	Aeshna umbrosa Walker, 1908	Metazoa	Arthropoda	Insecta	Odonata	Aeshnidae	Aeshna	umbrosa		Species	Walker, 1908	ICZN
8f33eb7a-c515-4889-9e25-5a8ccdcfc917	PhysicalObject	2019/12/03	en|fr	http://creativecommons.org/publicdomain/zero/1.0/legalcode	Gouvernement du Qubec	CIQ56109.001		10.5886/msuujw	Gouvernement du Qubec	CIQ	Collection d'insectes du Qubec	PreservedSpecimen	CIQ56109.001	Laplante, Jean-Paul	1				CIQ56109	1953/09/03	246	246	1953	9	3	North America	Canada	Quebec	Saint-Damien	46.3333	-73.4833	10000	Canadian Geographical Names Database	Laplante, Jean-Paul		Aeshna umbrosa Walker, 1908	Aeshna umbrosa Walker, 1908	Metazoa	Arthropoda	Insecta	Odonata	Aeshnidae	Aeshna	umbrosa		Species	Walker, 1908	ICZN
f93a0971-18e8-4990-81e9-497e6de345c7	PhysicalObject	2019/12/03	en|fr	http://creativecommons.org/publicdomain/zero/1.0/legalcode	Gouvernement du Qubec	CIQ56110.001		10.5886/msuujw	Gouvernement du Qubec	CIQ	Collection d'insectes du Qubec	PreservedSpecimen	CIQ56110.001	Comeau, Nol M.	1				CIQ56110	1955/09/01	244	244	1955	9	1	North America	Canada	Quebec	Woburn	45.3847	-70.8636	10000	Canadian Geographical Names Database			Aeshna umbrosa Walker, 1908	Aeshna umbrosa Walker, 1908	Metazoa	Arthropoda	Insecta	Odonata	Aeshnidae	Aeshna	umbrosa		Species	Walker, 1908	ICZN
92230a19-78e0-4ea2-8950-d1c0fddad00c	PhysicalObject	2019/12/03	en|fr	http://creativecommons.org/publicdomain/zero/1.0/legalcode	Gouvernement du Qubec	CIQ56111.001		10.5886/msuujw	Gouvernement du Qubec	CIQ	Collection d'insectes du Qubec	PreservedSpecimen	CIQ56111.001	Comeau, Nol M.	1				CIQ56111	1955/08/29	241	241	1955	8	29	North America	Canada	Quebec	Woburn	45.3847	-70.8636	10000	Canadian Geographical Names Database			Aeshna umbrosa Walker, 1908	Aeshna umbrosa Walker, 1908	Metazoa	Arthropoda	Insecta	Odonata	Aeshnidae	Aeshna	umbrosa		Species	Walker, 1908	ICZN
baa93906-58c0-44d8-b11f-39f1f1fc5690	PhysicalObject	2019/12/03	en|fr	http://creativecommons.org/publicdomain/zero/1.0/legalcode	Gouvernement du Qubec	CIQ56112.001		10.5886/msuujw	Gouvernement du Qubec	CIQ	Collection d'insectes du Qubec	PreservedSpecimen	CIQ56112.001	Victorien, Fr.	1				CIQ56112	1900-01-01/2016-12-31						North America	Canada	Quebec	Trois-Rivieres	46.35	-72.55	10000	Canadian Geographical Names Database	Laplante, Jean-Paul		Aeshna umbrosa Walker, 1908	Aeshna umbrosa Walker, 1908	Metazoa	Arthropoda	Insecta	Odonata	Aeshnidae	Aeshna	umbrosa		Species	Walker, 1908	ICZN
eadaa0f1-31c2-443c-98c3-444576d65426	PhysicalObject	2019/12/03	en|fr	http://creativecommons.org/publicdomain/zero/1.0/legalcode	Gouvernement du Qubec	CIQ56113.001		10.5886/msuujw	Gouvernement du Qubec	CIQ	Collection d'insectes du Qubec	PreservedSpecimen	CIQ56113.001	Comeau, Nol M.	1				CIQ56113	1956/06/12	164	164	1956	6	12	North America	Canada	Quebec	Woburn	45.3847	-70.8636	10000	Canadian Geographical Names Database			Aeshna umbrosa Walker, 1908	Aeshna umbrosa Walker, 1908	Metazoa	Arthropoda	Insecta	Odonata	Aeshnidae	Aeshna	umbrosa		Species	Walker, 1908	ICZN
4c1c6f36-75ef-4736-9a95-b3763c8d2100	PhysicalObject	2019/12/03	en|fr	http://creativecommons.org/publicdomain/zero/1.0/legalcode	Gouvernement du Qubec	CIQ56114.001		10.5886/msuujw	Gouvernement du Qubec	CIQ	Collection d'insectes du Qubec	PreservedSpecimen	CIQ56114.001	Laplante, Jean-Paul	1				CIQ56114	1955/07/27	208	208	1955	7	27	North America	Canada	Quebec	Notre-Dame-des-Bois	45.3956	-71.0742	10000	Canadian Geographical Names Database	Laplante, Jean-Paul		Aeshna umbrosa Walker, 1908	Aeshna umbrosa Walker, 1908	Metazoa	Arthropoda	Insecta	Odonata	Aeshnidae	Aeshna	umbrosa		Species	Walker, 1908	ICZN
5fe3ea41-a05a-403d-9b8d-e60bce5f5e86	PhysicalObject	2019/12/03	en|fr	http://creativecommons.org/publicdomain/zero/1.0/legalcode	Gouvernement du Qubec	CIQ56115.001		10.5886/msuujw	Gouvernement du Qubec	CIQ	Collection d'insectes du Qubec	PreservedSpecimen	CIQ56115.001	Laplante, Jean-Paul	1				CIQ56115	1955/08/23	235	235	1955	8	23	North America	Canada	Quebec	Saint-Robert	45.9667	-73	10000	Canadian Geographical Names Database	Laplante, Jean-Paul		Aeshna umbrosa Walker, 1908	Aeshna umbrosa Walker, 1908	Metazoa	Arthropoda	Insecta	Odonata	Aeshnidae	Aeshna	umbrosa		Species	Walker, 1908	ICZN
f1aec857-f2ac-41d6-a9f0-ad1cdfc0b0fd	PhysicalObject	2019/12/03	en|fr	http://creativecommons.org/publicdomain/zero/1.0/legalcode	Gouvernement du Qubec	CIQ56116.001		10.5886/msuujw	Gouvernement du Qubec	CIQ	Collection d'insectes du Qubec	PreservedSpecimen	CIQ56116.001	Laplante, Jean-Paul	1				CIQ56116	1955/08/30	242	242	1955	8	30	North America	Canada	Quebec	Saint-Samuel	46.0667	-72.2167	10000	Canadian Geographical Names Database	Laplante, Jean-Paul		Aeshna umbrosa Walker, 1908	Aeshna umbrosa Walker, 1908	Metazoa	Arthropoda	Insecta	Odonata	Aeshnidae	Aeshna	umbrosa		Species	Walker, 1908	ICZN
82c030ff-c2aa-4bca-9a8e-49cb419b60c1	PhysicalObject	2019/12/03	en|fr	http://creativecommons.org/publicdomain/zero/1.0/legalcode	Gouvernement du Qubec	CIQ56117.001		10.5886/msuujw	Gouvernement du Qubec	CIQ	Collection d'insectes du Qubec	PreservedSpecimen	CIQ56117.001	Laplante, Jean-Paul	1				CIQ56117	1955/08/30	242	242	1955	8	30	North America	Canada	Quebec	Saint-Samuel	46.0667	-72.2167	10000	Canadian Geographical Names Database	Laplante, Jean-Paul		Aeshna umbrosa Walker, 1908	Aeshna umbrosa Walker, 1908	Metazoa	Arthropoda	Insecta	Odonata	Aeshnidae	Aeshna	umbrosa		Species	Walker, 1908	ICZN
f3865a7f-5dfb-489f-8c3f-e3cfdddcbd4a	PhysicalObject	2019/12/03	en|fr	http://creativecommons.org/publicdomain/zero/1.0/legalcode	Gouvernement du Qubec	CIQ56118.001		10.5886/msuujw	Gouvernement du Qubec	CIQ	Collection d'insectes du Qubec	PreservedSpecimen	CIQ56118.001	Robert, Adrien	1				CIQ56118	1945/09/02	245	245	1945	9	2	North America	Canada	Quebec	Quebec City	46.8167	-71.2167	10000	Canadian Geographical Names Database	Robert, Adrien		Aeshna umbrosa Walker, 1908	Aeshna umbrosa Walker, 1908	Metazoa	Arthropoda	Insecta	Odonata	Aeshnidae	Aeshna	umbrosa		Species	Walker, 1908	ICZN
5232c3e7-de14-4b20-a4f8-d35e1fe2d089	PhysicalObject	2019/12/03	en|fr	http://creativecommons.org/publicdomain/zero/1.0/legalcode	Gouvernement du Qubec	CIQ56119.001		10.5886/msuujw	Gouvernement du Qubec	CIQ	Collection d'insectes du Qubec	PreservedSpecimen	CIQ56119.001	Comeau, Nol M.	1				CIQ56119	1956/06/12	164	164	1956	6	12	North America	Canada	Quebec	Woburn	45.3847	-70.8636	10000	Canadian Geographical Names Database			Aeshna umbrosa Walker, 1908	Aeshna umbrosa Walker, 1908	Metazoa	Arthropoda	Insecta	Odonata	Aeshnidae	Aeshna	umbrosa		Species	Walker, 1908	ICZN
4e87a714-fc4b-45c5-a606-965944e68d77	PhysicalObject	2019/12/03	en|fr	http://creativecommons.org/publicdomain/zero/1.0/legalcode	Gouvernement du Qubec	CIQ56120.001		10.5886/msuujw	Gouvernement du Qubec	CIQ	Collection d'insectes du Qubec	PreservedSpecimen	CIQ56120.001	Laplante, Jean-Paul	1				CIQ56120	1953/08/13	225	225	1953	8	13	North America	Canada	Quebec	Woburn	45.3847	-70.8636	10000	Canadian Geographical Names Database	Laplante, Jean-Paul		Aeshna umbrosa Walker, 1908	Aeshna umbrosa Walker, 1908	Metazoa	Arthropoda	Insecta	Odonata	Aeshnidae	Aeshna	umbrosa		Species	Walker, 1908	ICZN
ca223611-57a8-41fe-931d-aa76eca26eca	PhysicalObject	2019/12/03	en|fr	http://creativecommons.org/publicdomain/zero/1.0/legalcode	Gouvernement du Qubec	CIQ56121.001		10.5886/msuujw	Gouvernement du Qubec	CIQ	Collection d'insectes du Qubec	PreservedSpecimen	CIQ56121.001	Robert, Adrien	1				CIQ56121	1937/08/14	226	226	1937	8	14	North America	Canada	Quebec	Rigaud	45.4833	-74.3	10000	Canadian Geographical Names Database			Aeshna umbrosa Walker, 1908	Aeshna umbrosa Walker, 1908	Metazoa	Arthropoda	Insecta	Odonata	Aeshnidae	Aeshna	umbrosa		Species	Walker, 1908	ICZN
8b99b21e-8030-4ebb-a43f-959297012c8a	PhysicalObject	2019/12/03	en|fr	http://creativecommons.org/publicdomain/zero/1.0/legalcode	Gouvernement du Qubec	CIQ56122.001		10.5886/msuujw	Gouvernement du Qubec	CIQ	Collection d'insectes du Qubec	PreservedSpecimen	CIQ56122.001	Mercier, Paul-Eugne	1				CIQ56122	1939/08/19	231	231	1939	8	19	North America	Canada	Quebec	Granby	45.4	-72.7333	10000	Canadian Geographical Names Database			Aeshna umbrosa Walker, 1908	Aeshna umbrosa Walker, 1908	Metazoa	Arthropoda	Insecta	Odonata	Aeshnidae	Aeshna	umbrosa		Species	Walker, 1908	ICZN
7711785e-4103-4a3e-a79c-28035029fb08	PhysicalObject	2019/12/03	en|fr	http://creativecommons.org/publicdomain/zero/1.0/legalcode	Gouvernement du Qubec	CIQ56123.001		10.5886/msuujw	Gouvernement du Qubec	CIQ	Collection d'insectes du Qubec	PreservedSpecimen	CIQ56123.001		1				CIQ56123	1900-01-01/2016-12-31						North America	Canada	Quebec	Clarenceville	45.0628	-73.2492	10000	Canadian Geographical Names Database			Aeshna umbrosa Walker, 1908	Aeshna umbrosa Walker, 1908	Metazoa	Arthropoda	Insecta	Odonata	Aeshnidae	Aeshna	umbrosa		Species	Walker, 1908	ICZN
79ddb892-d088-4de9-a6b4-568d9549a360	PhysicalObject	2019/12/03	en|fr	http://creativecommons.org/publicdomain/zero/1.0/legalcode	Gouvernement du Qubec	CIQ56124.001		10.5886/msuujw	Gouvernement du Qubec	CIQ	Collection d'insectes du Qubec	PreservedSpecimen	CIQ56124.001	Mercier, Paul-Eugne	1				CIQ56124	1937/06/18	169	169	1937	6	18	North America	Canada	Quebec	Granby	45.4	-72.7333	10000	Canadian Geographical Names Database			Aeshna umbrosa Walker, 1908	Aeshna umbrosa Walker, 1908	Metazoa	Arthropoda	Insecta	Odonata	Aeshnidae	Aeshna	umbrosa		Species	Walker, 1908	ICZN
fc5aeaf8-242b-487c-945e-52dd33c09850	PhysicalObject	2019/12/03	en|fr	http://creativecommons.org/publicdomain/zero/1.0/legalcode	Gouvernement du Qubec	CIQ56125.001		10.5886/msuujw	Gouvernement du Qubec	CIQ	Collection d'insectes du Qubec	PreservedSpecimen	CIQ56125.001	Comeau, Nol M.	1				CIQ56125	1955/09/01	244	244	1955	9	1	North America	Canada	Quebec	Woburn	45.3847	-70.8636	10000	Canadian Geographical Names Database			Aeshna umbrosa Walker, 1908	Aeshna umbrosa Walker, 1908	Metazoa	Arthropoda	Insecta	Odonata	Aeshnidae	Aeshna	umbrosa		Species	Walker, 1908	ICZN
440ecf5f-f526-41f4-bdc5-787c1f0e10b4	PhysicalObject	2019/12/03	en|fr	http://creativecommons.org/publicdomain/zero/1.0/legalcode	Gouvernement du Qubec	CIQ56126.001		10.5886/msuujw	Gouvernement du Qubec	CIQ	Collection d'insectes du Qubec	PreservedSpecimen	CIQ56126.001	Comeau, Nol M.	1				CIQ56126	1956/06/12	164	164	1956	6	12	North America	Canada	Quebec	Piopolis	45.4864	-70.9069	10000	Canadian Geographical Names Database	Laplante, Jean-Paul		Aeshna umbrosa Walker, 1908	Aeshna umbrosa Walker, 1908	Metazoa	Arthropoda	Insecta	Odonata	Aeshnidae	Aeshna	umbrosa		Species	Walker, 1908	ICZN
46a4e0c9-98ba-4b09-805a-485e3f3fdbf3	PhysicalObject	2019/12/03	en|fr	http://creativecommons.org/publicdomain/zero/1.0/legalcode	Gouvernement du Qubec	CIQ56165.001		10.5886/msuujw	Gouvernement du Qubec	CIQ	Collection d'insectes du Qubec	PreservedSpecimen	CIQ56165.001	Mercier, Paul-Eugne	1				CIQ56165	1937/06/18	169	169	1937	6	18	North America	Canada	Quebec	Granby	45.4	-72.7333	10000	Canadian Geographical Names Database			Aeshna umbrosa Walker, 1908	Aeshna umbrosa Walker, 1908	Metazoa	Arthropoda	Insecta	Odonata	Aeshnidae	Aeshna	umbrosa		Species	Walker, 1908	ICZN
0b25bcdb-97bd-437b-bc68-9c937b915fe2	PhysicalObject	2019/12/03	en|fr	http://creativecommons.org/publicdomain/zero/1.0/legalcode	Gouvernement du Qubec	CIQ56166.001		10.5886/msuujw	Gouvernement du Qubec	CIQ	Collection d'insectes du Qubec	PreservedSpecimen	CIQ56166.001	O.Blackburn	1				CIQ56166	1935/07/27	208	208	1935	7	27	North America	Canada	Quebec	Quebec	52	-72	1000000	Canadian Geographical Names Database			Aeshna umbrosa Walker, 1908	Aeshna umbrosa Walker, 1908	Metazoa	Arthropoda	Insecta	Odonata	Aeshnidae	Aeshna	umbrosa		Species	Walker, 1908	ICZN
a77b737c-87fb-4614-b710-8470cfa6853c	PhysicalObject	2019/12/03	en|fr	http://creativecommons.org/publicdomain/zero/1.0/legalcode	Gouvernement du Qubec	CIQ56167.001		10.5886/msuujw	Gouvernement du Qubec	CIQ	Collection d'insectes du Qubec	PreservedSpecimen	CIQ56167.001	Laplante, Jean-Paul	1				CIQ56167	1955/08/30	242	242	1955	8	30	North America	Canada	Quebec	Saint-Samuel	46.0667	-72.2167	10000	Canadian Geographical Names Database	Laplante, Jean-Paul		Aeshna umbrosa Walker, 1908	Aeshna umbrosa Walker, 1908	Metazoa	Arthropoda	Insecta	Odonata	Aeshnidae	Aeshna	umbrosa		Species	Walker, 1908	ICZN
0c15a22c-dd3b-48a9-9ba7-248842eb4ca1	PhysicalObject	2019/12/03	en|fr	http://creativecommons.org/publicdomain/zero/1.0/legalcode	Gouvernement du Qubec	CIQ56168.001		10.5886/msuujw	Gouvernement du Qubec	CIQ	Collection d'insectes du Qubec	PreservedSpecimen	CIQ56168.001	Laplante, Jean-Paul	1				CIQ56168	1955/08/30	242	242	1955	8	30	North America	Canada	Quebec	Saint-Samuel	46.0667	-72.2167	10000	Canadian Geographical Names Database	Laplante, Jean-Paul		Aeshna umbrosa Walker, 1908	Aeshna umbrosa Walker, 1908	Metazoa	Arthropoda	Insecta	Odonata	Aeshnidae	Aeshna	umbrosa		Species	Walker, 1908	ICZN
5bb66194-7d8f-471a-9ce0-04f1100a225a	PhysicalObject	2019/12/03	en|fr	http://creativecommons.org/publicdomain/zero/1.0/legalcode	Gouvernement du Qubec	CIQ56169.001		10.5886/msuujw	Gouvernement du Qubec	CIQ	Collection d'insectes du Qubec	PreservedSpecimen	CIQ56169.001	Robert, Adrien	1				CIQ56169	1937/08/24	236	236	1937	8	24	North America	Canada	Quebec	Rigaud	45.4833	-74.3	10000	Canadian Geographical Names Database			Aeshna umbrosa Walker, 1908	Aeshna umbrosa Walker, 1908	Metazoa	Arthropoda	Insecta	Odonata	Aeshnidae	Aeshna	umbrosa		Species	Walker, 1908	ICZN
39d4819a-65aa-4b47-bc0c-6a48ad81fc05	PhysicalObject	2019/12/03	en|fr	http://creativecommons.org/publicdomain/zero/1.0/legalcode	Gouvernement du Qubec	CIQ56170.001		10.5886/msuujw	Gouvernement du Qubec	CIQ	Collection d'insectes du Qubec	PreservedSpecimen	CIQ56170.001	Robert, Adrien	1				CIQ56170	1937/09/04	247	247	1937	9	4	North America	Canada	Quebec	Rigaud	45.4833	-74.3	10000	Canadian Geographical Names Database			Aeshna umbrosa Walker, 1908	Aeshna umbrosa Walker, 1908	Metazoa	Arthropoda	Insecta	Odonata	Aeshnidae	Aeshna	umbrosa		Species	Walker, 1908	ICZN
465c9a5b-ba5e-4bc2-a6bf-ea1716112436	PhysicalObject	2019/12/03	en|fr	http://creativecommons.org/publicdomain/zero/1.0/legalcode	Gouvernement du Qubec	CIQ56171.001		10.5886/msuujw	Gouvernement du Qubec	CIQ	Collection d'insectes du Qubec	PreservedSpecimen	CIQ56171.001	Thibault, P.	1				CIQ56171	1985/08/20	232	232	1985	8	20	North America	Canada	Quebec	Sainte-Foy	46.7747	-71.2828	10000	Canadian Geographical Names Database			Aeshna Fabricius, 1775	Aeshna Fabricius, 1775	Metazoa	Arthropoda	Insecta	Odonata	Aeshnidae	Aeshna			Genus	Fabricius, 1775	ICZN
7de91d86-8ea9-415c-b8cb-0ed0ec812ee9	PhysicalObject	2019/12/03	en|fr	http://creativecommons.org/publicdomain/zero/1.0/legalcode	Gouvernement du Qubec	CIQ56172.001		10.5886/msuujw	Gouvernement du Qubec	CIQ	Collection d'insectes du Qubec	PreservedSpecimen	CIQ56172.001	Bussires, Guy	1				CIQ56172	1986/09/18	261	261	1986	9	18	North America	Canada	Quebec	Sainte-Franoise	48.1	-69.0667	10000	Canadian Geographical Names Database			Aeshna Fabricius, 1775	Aeshna Fabricius, 1775	Metazoa	Arthropoda	Insecta	Odonata	Aeshnidae	Aeshna			Genus	Fabricius, 1775	ICZN
b3c42324-3850-4aac-b1c7-dfc25c033d6c	PhysicalObject	2019/12/03	en|fr	http://creativecommons.org/publicdomain/zero/1.0/legalcode	Gouvernement du Qubec	CIQ56173.001		10.5886/msuujw	Gouvernement du Qubec	CIQ	Collection d'insectes du Qubec	PreservedSpecimen	CIQ56173.001	Mercier, Paul-Eugne	1				CIQ56173	1937/07/16	197	197	1937	7	16	North America	Canada	Quebec	Granby	45.4	-72.7333	10000	Canadian Geographical Names Database			Anax junius (Drury, 1770)	Anax junius (Drury, 1770)	Metazoa	Arthropoda	Insecta	Odonata	Aeshnidae	Anax	junius		Species	(Drury, 1770)	ICZN
65a22734-418f-4be3-8d88-b389f8b9800f	PhysicalObject	2019/12/03	en|fr	http://creativecommons.org/publicdomain/zero/1.0/legalcode	Gouvernement du Qubec	CIQ56174.001		10.5886/msuujw	Gouvernement du Qubec	CIQ	Collection d'insectes du Qubec	PreservedSpecimen	CIQ56174.001		1				CIQ56174	1938/06/24	175	175	1938	6	24	North America	Canada	Quebec	Granby	45.4	-72.7333	10000	Canadian Geographical Names Database			Anax junius (Drury, 1770)	Anax junius (Drury, 1770)	Metazoa	Arthropoda	Insecta	Odonata	Aeshnidae	Anax	junius		Species	(Drury, 1770)	ICZN
1b7f7e6d-9262-4368-b7c4-92fc268921bc	PhysicalObject	2019/12/03	en|fr	http://creativecommons.org/publicdomain/zero/1.0/legalcode	Gouvernement du Qubec	CIQ56178.001		10.5886/msuujw	Gouvernement du Qubec	CIQ	Collection d'insectes du Qubec	PreservedSpecimen	CIQ56178.001	Beaulne, J.I.	1				CIQ56178	1936-10-01/1936-10-31	275	305	1936	10		North America	Canada	Quebec	Montral	45.5192	-73.5558	10000	Canadian Geographical Names Database			Anax junius (Drury, 1770)	Anax junius (Drury, 1770)	Metazoa	Arthropoda	Insecta	Odonata	Aeshnidae	Anax	junius		Species	(Drury, 1770)	ICZN
01036340-2616-49b8-915d-df1fb5b3ce81	PhysicalObject	2019/12/03	en|fr	http://creativecommons.org/publicdomain/zero/1.0/legalcode	Gouvernement du Qubec	CIQ56180.001		10.5886/msuujw	Gouvernement du Qubec	CIQ	Collection d'insectes du Qubec	PreservedSpecimen	CIQ56180.001	Mercier, Paul-Eugne	1				CIQ56180	1937/06/15	166	166	1937	6	15	North America	Canada	Quebec	Granby	45.4	-72.7333	10000	Canadian Geographical Names Database			Anax junius (Drury, 1770)	Anax junius (Drury, 1770)	Metazoa	Arthropoda	Insecta	Odonata	Aeshnidae	Anax	junius		Species	(Drury, 1770)	ICZN
420394fd-7a5a-4e15-bb3f-15f6222f741f	PhysicalObject	2019/12/03	en|fr	http://creativecommons.org/publicdomain/zero/1.0/legalcode	Gouvernement du Qubec	CIQ56181.001		10.5886/msuujw	Gouvernement du Qubec	CIQ	Collection d'insectes du Qubec	PreservedSpecimen	CIQ56181.001	Pich, Cline	1				CIQ56181	1991/09/01	244	244	1991	9	1	North America	Canada	Quebec	Mont-Saint-Hilaire	45.5642	-73.1983	10000	Canadian Geographical Names Database	Pich, Cline		Anax junius (Drury, 1770)	Anax junius (Drury, 1770)	Metazoa	Arthropoda	Insecta	Odonata	Aeshnidae	Anax	junius		Species	(Drury, 1770)	ICZN
e1e47c6c-2191-4e09-a549-210e692149bf	PhysicalObject	2019/12/03	en|fr	http://creativecommons.org/publicdomain/zero/1.0/legalcode	Gouvernement du Qubec	CIQ56183.001		10.5886/msuujw	Gouvernement du Qubec	CIQ	Collection d'insectes du Qubec	PreservedSpecimen	CIQ56183.001	Boulet, V.	1				CIQ56183	1933/06/01	152	152	1933	6	1	North America	Canada	Quebec	Sainte-Foy	46.7747	-71.2828	10000	Canadian Geographical Names Database			Aeshna canadensis Walker, 1908	Aeshna canadensis Walker, 1908	Metazoa	Arthropoda	Insecta	Odonata	Aeshnidae	Aeshna	canadensis		Species	Walker, 1908	ICZN
ddbf366c-5bba-4acc-8cce-81f7284d4973	PhysicalObject	2019/12/03	en|fr	http://creativecommons.org/publicdomain/zero/1.0/legalcode	Gouvernement du Qubec	CIQ56184.001		10.5886/msuujw	Gouvernement du Qubec	CIQ	Collection d'insectes du Qubec	PreservedSpecimen	CIQ56184.001	Comeau, Nol M.	1				CIQ56184	1956/06/12	164	164	1956	6	12	North America	Canada	Quebec	Woburn	45.3847	-70.8636	10000	Canadian Geographical Names Database			Aeshna canadensis Walker, 1908	Aeshna canadensis Walker, 1908	Metazoa	Arthropoda	Insecta	Odonata	Aeshnidae	Aeshna	canadensis		Species	Walker, 1908	ICZN
266214d7-5e4f-49af-a6bb-993f196715e0	PhysicalObject	2019/12/03	en|fr	http://creativecommons.org/publicdomain/zero/1.0/legalcode	Gouvernement du Qubec	CIQ56185.001		10.5886/msuujw	Gouvernement du Qubec	CIQ	Collection d'insectes du Qubec	PreservedSpecimen	CIQ56185.001	Robert, Adrien	1				CIQ56185	1937/08/25	237	237	1937	8	25	North America	Canada	Quebec	Rigaud	45.4833	-74.3	10000	Canadian Geographical Names Database			Aeshna canadensis Walker, 1908	Aeshna canadensis Walker, 1908	Metazoa	Arthropoda	Insecta	Odonata	Aeshnidae	Aeshna	canadensis		Species	Walker, 1908	ICZN
828b2bf1-605a-4a5e-a5ae-bae89107be95	PhysicalObject	2019/12/03	en|fr	http://creativecommons.org/publicdomain/zero/1.0/legalcode	Gouvernement du Qubec	CIQ56186.001		10.5886/msuujw	Gouvernement du Qubec	CIQ	Collection d'insectes du Qubec	PreservedSpecimen	CIQ56186.001	Robert, Adrien	1				CIQ56186	1937/09/08	251	251	1937	9	8	North America	Canada	Quebec	Rigaud	45.4833	-74.3	10000	Canadian Geographical Names Database			Aeshna canadensis Walker, 1908	Aeshna canadensis Walker, 1908	Metazoa	Arthropoda	Insecta	Odonata	Aeshnidae	Aeshna	canadensis		Species	Walker, 1908	ICZN
4a9e8368-80d3-4349-aa64-46e49aa3ecd3	PhysicalObject	2019/12/03	en|fr	http://creativecommons.org/publicdomain/zero/1.0/legalcode	Gouvernement du Qubec	CIQ56187.001		10.5886/msuujw	Gouvernement du Qubec	CIQ	Collection d'insectes du Qubec	PreservedSpecimen	CIQ56187.001	Laplante, Jean-Paul	1				CIQ56187	1955/07/12	193	193	1955	7	12	North America	Canada	Quebec	Piopolis	45.4864	-70.9069	10000	Canadian Geographical Names Database	Laplante, Jean-Paul		Aeshna canadensis Walker, 1908	Aeshna canadensis Walker, 1908	Metazoa	Arthropoda	Insecta	Odonata	Aeshnidae	Aeshna	canadensis		Species	Walker, 1908	ICZN
14055923-6149-45af-9b39-fb3ffbcd7043	PhysicalObject	2019/12/03	en|fr	http://creativecommons.org/publicdomain/zero/1.0/legalcode	Gouvernement du Qubec	CIQ56188.001		10.5886/msuujw	Gouvernement du Qubec	CIQ	Collection d'insectes du Qubec	PreservedSpecimen	CIQ56188.001	Laplante, Jean-Paul	1				CIQ56188	1955/07/12	193	193	1955	7	12	North America	Canada	Quebec	Piopolis	45.4864	-70.9069	10000	Canadian Geographical Names Database	Laplante, Jean-Paul		Aeshna canadensis Walker, 1908	Aeshna canadensis Walker, 1908	Metazoa	Arthropoda	Insecta	Odonata	Aeshnidae	Aeshna	canadensis		Species	Walker, 1908	ICZN
61ebaac2-0d22-45b7-9b36-d4a8261c73d1	PhysicalObject	2019/12/03	en|fr	http://creativecommons.org/publicdomain/zero/1.0/legalcode	Gouvernement du Qubec	CIQ56190.001		10.5886/msuujw	Gouvernement du Qubec	CIQ	Collection d'insectes du Qubec	PreservedSpecimen	CIQ56190.001	Comeau, Nol M.	1				CIQ56190	1955-08-01/1955-08-31	213	243	1955	8		North America	Canada	Quebec	Saint-Ludger	45.75	-70.7	10000	Canadian Geographical Names Database			Aeshna canadensis Walker, 1908	Aeshna canadensis Walker, 1908	Metazoa	Arthropoda	Insecta	Odonata	Aeshnidae	Aeshna	canadensis		Species	Walker, 1908	ICZN
24e73e3b-4d81-4ca7-b26a-e3b8edf766bd	PhysicalObject	2019/12/03	en|fr	http://creativecommons.org/publicdomain/zero/1.0/legalcode	Gouvernement du Qubec	CIQ56191.001		10.5886/msuujw	Gouvernement du Qubec	CIQ	Collection d'insectes du Qubec	PreservedSpecimen	CIQ56191.001	Laplante, Jean-Paul	1				CIQ56191	1953/09/16	259	259	1953	9	16	North America	Canada	Quebec	Sainte-Ccile	45.5408	-73.6169	100000	Canadian Geographical Names Database	Laplante, Jean-Paul		Aeshna canadensis Walker, 1908	Aeshna canadensis Walker, 1908	Metazoa	Arthropoda	Insecta	Odonata	Aeshnidae	Aeshna	canadensis		Species	Walker, 1908	ICZN
35d0c90c-0f52-402e-b711-682939809f20	PhysicalObject	2019/12/03	en|fr	http://creativecommons.org/publicdomain/zero/1.0/legalcode	Gouvernement du Qubec	CIQ56192.001		10.5886/msuujw	Gouvernement du Qubec	CIQ	Collection d'insectes du Qubec	PreservedSpecimen	CIQ56192.001	Comeau, Nol M.	1				CIQ56192	1955-08-01/1955-08-31	213	243	1955	8		North America	Canada	Quebec	Saint-Ludger	45.75	-70.7	10000	Canadian Geographical Names Database			Aeshna canadensis Walker, 1908	Aeshna canadensis Walker, 1908	Metazoa	Arthropoda	Insecta	Odonata	Aeshnidae	Aeshna	canadensis		Species	Walker, 1908	ICZN
c15a0c5c-69b1-4f7d-84c5-f0a4ef6303aa	PhysicalObject	2019/12/03	en|fr	http://creativecommons.org/publicdomain/zero/1.0/legalcode	Gouvernement du Qubec	CIQ56193.001		10.5886/msuujw	Gouvernement du Qubec	CIQ	Collection d'insectes du Qubec	PreservedSpecimen	CIQ56193.001	Comeau, Nol M.	1				CIQ56193	1955-08-01/1955-08-31	213	243	1955	8		North America	Canada	Quebec	Saint-Ludger	45.75	-70.7	10000	Canadian Geographical Names Database			Aeshna canadensis Walker, 1908	Aeshna canadensis Walker, 1908	Metazoa	Arthropoda	Insecta	Odonata	Aeshnidae	Aeshna	canadensis		Species	Walker, 1908	ICZN
86da21e3-34df-4003-bca1-b3933cfcd853	PhysicalObject	2019/12/03	en|fr	http://creativecommons.org/publicdomain/zero/1.0/legalcode	Gouvernement du Qubec	CIQ56194.001		10.5886/msuujw	Gouvernement du Qubec	CIQ	Collection d'insectes du Qubec	PreservedSpecimen	CIQ56194.001	Comeau, Nol M.	1				CIQ56194	1955-08-01/1955-08-31	213	243	1955	8		North America	Canada	Quebec	Saint-Ludger	45.75	-70.7	10000	Canadian Geographical Names Database			Aeshna canadensis Walker, 1908	Aeshna canadensis Walker, 1908	Metazoa	Arthropoda	Insecta	Odonata	Aeshnidae	Aeshna	canadensis		Species	Walker, 1908	ICZN
a4e81ff6-b78e-447c-a5a3-c35370a8aebd	PhysicalObject	2019/12/03	en|fr	http://creativecommons.org/publicdomain/zero/1.0/legalcode	Gouvernement du Qubec	CIQ56195.001		10.5886/msuujw	Gouvernement du Qubec	CIQ	Collection d'insectes du Qubec	PreservedSpecimen	CIQ56195.001	Robert, Adrien	1				CIQ56195	1937/07/30	211	211	1937	7	30	North America	Canada	Quebec	Rigaud	45.4833	-74.3	10000	Canadian Geographical Names Database			Aeshna canadensis Walker, 1908	Aeshna canadensis Walker, 1908	Metazoa	Arthropoda	Insecta	Odonata	Aeshnidae	Aeshna	canadensis		Species	Walker, 1908	ICZN
2a186643-8feb-46a8-9730-26f109950031	PhysicalObject	2019/12/03	en|fr	http://creativecommons.org/publicdomain/zero/1.0/legalcode	Gouvernement du Qubec	CIQ56196.001		10.5886/msuujw	Gouvernement du Qubec	CIQ	Collection d'insectes du Qubec	PreservedSpecimen	CIQ56196.001	Laplante, Jean-Paul	1				CIQ56196	1955/07/12	193	193	1955	7	12	North America	Canada	Quebec	Piopolis	45.4864	-70.9069	10000	Canadian Geographical Names Database	Laplante, Jean-Paul		Aeshna canadensis Walker, 1908	Aeshna canadensis Walker, 1908	Metazoa	Arthropoda	Insecta	Odonata	Aeshnidae	Aeshna	canadensis		Species	Walker, 1908	ICZN
b72e86d9-5805-490a-8ead-a0c814968c55	PhysicalObject	2019/12/03	en|fr	http://creativecommons.org/publicdomain/zero/1.0/legalcode	Gouvernement du Qubec	CIQ56197.001		10.5886/msuujw	Gouvernement du Qubec	CIQ	Collection d'insectes du Qubec	PreservedSpecimen	CIQ56197.001	Comeau, Nol M.	1				CIQ56197	1954/09/15	258	258	1954	9	15	North America	Canada	Quebec	Lac Mkinac	47.0619	-72.6775	10000	Canadian Geographical Names Database			Aeshna canadensis Walker, 1908	Aeshna canadensis Walker, 1908	Metazoa	Arthropoda	Insecta	Odonata	Aeshnidae	Aeshna	canadensis		Species	Walker, 1908	ICZN
554cc907-31b8-4e60-8045-e8ca0a59ba67	PhysicalObject	2019/12/03	en|fr	http://creativecommons.org/publicdomain/zero/1.0/legalcode	Gouvernement du Qubec	CIQ56198.001		10.5886/msuujw	Gouvernement du Qubec	CIQ	Collection d'insectes du Qubec	PreservedSpecimen	CIQ56198.001	Comeau, Nol M.	1				CIQ56198	1955-08-01/1955-08-31	213	243	1955	8		North America	Canada	Quebec	Saint-Ludger	45.75	-70.7	10000	Canadian Geographical Names Database			Aeshna canadensis Walker, 1908	Aeshna canadensis Walker, 1908	Metazoa	Arthropoda	Insecta	Odonata	Aeshnidae	Aeshna	canadensis		Species	Walker, 1908	ICZN
07170e5a-c4d8-40ed-9da8-05488745ffd3	PhysicalObject	2019/12/03	en|fr	http://creativecommons.org/publicdomain/zero/1.0/legalcode	Gouvernement du Qubec	CIQ56199.001		10.5886/msuujw	Gouvernement du Qubec	CIQ	Collection d'insectes du Qubec	PreservedSpecimen	CIQ56199.001	Laplante, Jean-Paul	1				CIQ56199	1955/08/23	235	235	1955	8	23	North America	Canada	Quebec	Saint-Robert	45.9667	-73	10000	Canadian Geographical Names Database	Laplante, Jean-Paul		Aeshna canadensis Walker, 1908	Aeshna canadensis Walker, 1908	Metazoa	Arthropoda	Insecta	Odonata	Aeshnidae	Aeshna	canadensis		Species	Walker, 1908	ICZN
872f500f-495d-4825-8108-1ce0ce5d3f5f	PhysicalObject	2019/12/03	en|fr	http://creativecommons.org/publicdomain/zero/1.0/legalcode	Gouvernement du Qubec	CIQ56225.001		10.5886/msuujw	Gouvernement du Qubec	CIQ	Collection d'insectes du Qubec	PreservedSpecimen	CIQ56225.001	O.Blackburn	1				CIQ56225	1935/07/27	208	208	1935	7	27	North America	Canada	Quebec	Quebec	52	-72	1000000	Canadian Geographical Names Database			Aeshna constricta Say, 1839	Aeshna constricta Say, 1839	Metazoa	Arthropoda	Insecta	Odonata	Aeshnidae	Aeshna	constricta		Species	Say, 1839	ICZN
4ada01c9-68dd-41b6-9abf-0027b13c4702	PhysicalObject	2019/12/03	en|fr	http://creativecommons.org/publicdomain/zero/1.0/legalcode	Gouvernement du Qubec	CIQ56226.001		10.5886/msuujw	Gouvernement du Qubec	CIQ	Collection d'insectes du Qubec	PreservedSpecimen	CIQ56226.001	Beaulne, J.I.	1				CIQ56226	1937/08/06	218	218	1937	8	6	North America	Canada	Quebec	Quebec City	46.8167	-71.2167	10000	Canadian Geographical Names Database	Beaulne, J.I.		Aeshna constricta Say, 1839	Aeshna constricta Say, 1839	Metazoa	Arthropoda	Insecta	Odonata	Aeshnidae	Aeshna	constricta		Species	Say, 1839	ICZN
892dba66-4eaa-42dd-8613-808a2cbde239	PhysicalObject	2019/12/03	en|fr	http://creativecommons.org/publicdomain/zero/1.0/legalcode	Gouvernement du Qubec	CIQ56227.001		10.5886/msuujw	Gouvernement du Qubec	CIQ	Collection d'insectes du Qubec	PreservedSpecimen	CIQ56227.001	Mercier, Paul-Eugne	1				CIQ56227	1937/08/20	232	232	1937	8	20	North America	Canada	Quebec	Granby	45.4	-72.7333	10000	Canadian Geographical Names Database	Mercier, Paul-Eugne		Aeshna constricta Say, 1839	Aeshna constricta Say, 1839	Metazoa	Arthropoda	Insecta	Odonata	Aeshnidae	Aeshna	constricta		Species	Say, 1839	ICZN
caba5c2b-b526-4ec8-918c-15dc5623501d	PhysicalObject	2019/12/03	en|fr	http://creativecommons.org/publicdomain/zero/1.0/legalcode	Gouvernement du Qubec	CIQ56229.001		10.5886/msuujw	Gouvernement du Qubec	CIQ	Collection d'insectes du Qubec	PreservedSpecimen	CIQ56229.001	Robert, Adrien	1				CIQ56229	1935/09/23	266	266	1935	9	23	North America	Canada	Quebec	Rigaud	45.4833	-74.3	10000	Canadian Geographical Names Database			Aeshna constricta Say, 1839	Aeshna constricta Say, 1839	Metazoa	Arthropoda	Insecta	Odonata	Aeshnidae	Aeshna	constricta		Species	Say, 1839	ICZN
d559f510-6404-4b39-bb79-0bb21127a0aa	PhysicalObject	2019/12/03	en|fr	http://creativecommons.org/publicdomain/zero/1.0/legalcode	Gouvernement du Qubec	CIQ56230.001		10.5886/msuujw	Gouvernement du Qubec	CIQ	Collection d'insectes du Qubec	PreservedSpecimen	CIQ56230.001	Mercier, Paul-Eugne	1				CIQ56230	1937/07/20	201	201	1937	7	20	North America	Canada	Quebec	Granby	45.4	-72.7333	10000	Canadian Geographical Names Database	Mercier, Paul-Eugne		Aeshna constricta Say, 1839	Aeshna constricta Say, 1839	Metazoa	Arthropoda	Insecta	Odonata	Aeshnidae	Aeshna	constricta		Species	Say, 1839	ICZN
62be69c2-0b9d-4980-a3cf-8eac3240d7d9	PhysicalObject	2019/12/03	en|fr	http://creativecommons.org/publicdomain/zero/1.0/legalcode	Gouvernement du Qubec	CIQ56231.001		10.5886/msuujw	Gouvernement du Qubec	CIQ	Collection d'insectes du Qubec	PreservedSpecimen	CIQ56231.001	Mercier, Paul-Eugne	1				CIQ56231	1937/07/07	188	188	1937	7	7	North America	Canada	Quebec	Granby	45.4	-72.7333	10000	Canadian Geographical Names Database	Mercier, Paul-Eugne		Aeshna constricta Say, 1839	Aeshna constricta Say, 1839	Metazoa	Arthropoda	Insecta	Odonata	Aeshnidae	Aeshna	constricta		Species	Say, 1839	ICZN
92b96e35-b050-4060-a144-2b3ab08ef3a3	PhysicalObject	2019/12/03	en|fr	http://creativecommons.org/publicdomain/zero/1.0/legalcode	Gouvernement du Qubec	CIQ56232.001		10.5886/msuujw	Gouvernement du Qubec	CIQ	Collection d'insectes du Qubec	PreservedSpecimen	CIQ56232.001	Robert, Adrien	1				CIQ56232	1938/09/23	266	266	1938	9	23	North America	Canada	Quebec	Rigaud	45.4833	-74.3	10000	Canadian Geographical Names Database			Aeshna constricta Say, 1839	Aeshna constricta Say, 1839	Metazoa	Arthropoda	Insecta	Odonata	Aeshnidae	Aeshna	constricta		Species	Say, 1839	ICZN
96eec730-93fe-4e4e-8afb-b623830d0359	PhysicalObject	2019/12/03	en|fr	http://creativecommons.org/publicdomain/zero/1.0/legalcode	Gouvernement du Qubec	CIQ56235.001		10.5886/msuujw	Gouvernement du Qubec	CIQ	Collection d'insectes du Qubec	PreservedSpecimen	CIQ56235.001	Frchette, Mario	1				CIQ56235	1992/08/12	225	225	1992	8	12	North America	Canada	Quebec	Maizerets	46.8372	-71.2186	10000	Canadian Geographical Names Database	Frchette, Mario		Aeshna constricta Say, 1839	Aeshna constricta Say, 1839	Metazoa	Arthropoda	Insecta	Odonata	Aeshnidae	Aeshna	constricta		Species	Say, 1839	ICZN
d64f5cb1-e0ca-47e0-a9d0-c8ff187533b2	PhysicalObject	2019/12/03	en|fr	http://creativecommons.org/publicdomain/zero/1.0/legalcode	Gouvernement du Qubec	CIQ56236.001		10.5886/msuujw	Gouvernement du Qubec	CIQ	Collection d'insectes du Qubec	PreservedSpecimen	CIQ56236.001	Robert, Adrien	1				CIQ56236	1937/05/30	150	150	1937	5	30	North America	Canada	Quebec	Rigaud	45.4833	-74.3	10000	Canadian Geographical Names Database			Basiaeschna janata (Say, 1839)	Basiaeschna janata (Say, 1839)	Metazoa	Arthropoda	Insecta	Odonata	Aeshnidae	Basiaeschna	janata		Species	(Say, 1839)	ICZN
0b9366e1-e89a-410c-8210-2b083b026221	PhysicalObject	2019/12/03	en|fr	http://creativecommons.org/publicdomain/zero/1.0/legalcode	Gouvernement du Qubec	CIQ56237.001		10.5886/msuujw	Gouvernement du Qubec	CIQ	Collection d'insectes du Qubec	PreservedSpecimen	CIQ56237.001	Robert, Adrien	1				CIQ56237	1937/06/10	161	161	1937	6	10	North America	Canada	Quebec	Rigaud	45.4833	-74.3	10000	Canadian Geographical Names Database			Basiaeschna janata (Say, 1839)	Basiaeschna janata (Say, 1839)	Metazoa	Arthropoda	Insecta	Odonata	Aeshnidae	Basiaeschna	janata		Species	(Say, 1839)	ICZN
49e3671f-1c0f-4e22-88c5-7a322c44aced	PhysicalObject	2019/12/03	en|fr	http://creativecommons.org/publicdomain/zero/1.0/legalcode	Gouvernement du Qubec	CIQ56238.001		10.5886/msuujw	Gouvernement du Qubec	CIQ	Collection d'insectes du Qubec	PreservedSpecimen	CIQ56238.001	Robert, Adrien	1				CIQ56238	1937/06/30	181	181	1937	6	30	North America	Canada	Quebec	Rigaud	45.4833	-74.3	10000	Canadian Geographical Names Database			Basiaeschna janata (Say, 1839)	Basiaeschna janata (Say, 1839)	Metazoa	Arthropoda	Insecta	Odonata	Aeshnidae	Basiaeschna	janata		Species	(Say, 1839)	ICZN
ae21605d-48de-41e3-8876-f5d99435eed4	PhysicalObject	2019/12/03	en|fr	http://creativecommons.org/publicdomain/zero/1.0/legalcode	Gouvernement du Qubec	CIQ56239.001		10.5886/msuujw	Gouvernement du Qubec	CIQ	Collection d'insectes du Qubec	PreservedSpecimen	CIQ56239.001	Mercier, Paul-Eugne	1				CIQ56239	1937/06/18	169	169	1937	6	18	North America	Canada	Quebec	Granby	45.4	-72.7333	10000	Canadian Geographical Names Database			Basiaeschna janata (Say, 1839)	Basiaeschna janata (Say, 1839)	Metazoa	Arthropoda	Insecta	Odonata	Aeshnidae	Basiaeschna	janata		Species	(Say, 1839)	ICZN
ca5e4c9b-4124-48ec-a52a-94056afdc943	PhysicalObject	2019/12/03	en|fr	http://creativecommons.org/publicdomain/zero/1.0/legalcode	Gouvernement du Qubec	CIQ56240.001		10.5886/msuujw	Gouvernement du Qubec	CIQ	Collection d'insectes du Qubec	PreservedSpecimen	CIQ56240.001	Robert, Adrien	1				CIQ56240	1938/08/18	230	230	1938	8	18	North America	Canada	Quebec	Rigaud	45.4833	-74.3	10000	Canadian Geographical Names Database			Boyeria vinosa (Say, 1839)	Boyeria vinosa (Say, 1839)	Metazoa	Arthropoda	Insecta	Odonata	Aeshnidae	Boyeria	vinosa		Species	(Say, 1839)	ICZN
775595d5-fd2e-4515-976c-0e972649a1c8	PhysicalObject	2019/12/03	en|fr	http://creativecommons.org/publicdomain/zero/1.0/legalcode	Gouvernement du Qubec	CIQ56241.001		10.5886/msuujw	Gouvernement du Qubec	CIQ	Collection d'insectes du Qubec	PreservedSpecimen	CIQ56241.001	Robert, Adrien	1				CIQ56241	1938/08/18	230	230	1938	8	18	North America	Canada	Quebec	Rigaud	45.4833	-74.3	10000	Canadian Geographical Names Database			Boyeria vinosa (Say, 1839)	Boyeria vinosa (Say, 1839)	Metazoa	Arthropoda	Insecta	Odonata	Aeshnidae	Boyeria	vinosa		Species	(Say, 1839)	ICZN
e9f4cd18-5dec-42bc-b4c9-9a9975656333	PhysicalObject	2019/12/03	en|fr	http://creativecommons.org/publicdomain/zero/1.0/legalcode	Gouvernement du Qubec	CIQ56242.001		10.5886/msuujw	Gouvernement du Qubec	CIQ	Collection d'insectes du Qubec	PreservedSpecimen	CIQ56242.001	Lambert, Robert	1				CIQ56242	1947/07/09	190	190	1947	7	9	North America	Canada	Quebec	Duchesnay	49.1667	-65.9167	100000	Canadian Geographical Names Database	Needham, J.G.		Dromogomphus spinosus (Selys, 1854)	Dromogomphus spinosus (Selys, 1854)	Metazoa	Arthropoda	Insecta	Odonata	Gomphidae	Dromogomphus	spinosus		Species	(Selys, 1854)	ICZN
30f47ed9-cc62-43f0-b4df-82632c0ad625	PhysicalObject	2019/12/03	en|fr	http://creativecommons.org/publicdomain/zero/1.0/legalcode	Gouvernement du Qubec	CIQ56243.001		10.5886/msuujw	Gouvernement du Qubec	CIQ	Collection d'insectes du Qubec	PreservedSpecimen	CIQ56243.001	Lambert, Robert	1				CIQ56243	1947/07/09	190	190	1947	7	9	North America	Canada	Quebec	Duchesnay	49.1667	-65.9167	100000	Canadian Geographical Names Database	Needham, J.G.		Dromogomphus spinosus (Selys, 1854)	Dromogomphus spinosus (Selys, 1854)	Metazoa	Arthropoda	Insecta	Odonata	Gomphidae	Dromogomphus	spinosus		Species	(Selys, 1854)	ICZN
1d88a96b-6c41-452a-9d1f-49f21f3a7bb0	PhysicalObject	2019/12/03	en|fr	http://creativecommons.org/publicdomain/zero/1.0/legalcode	Gouvernement du Qubec	CIQ56244.001		10.5886/msuujw	Gouvernement du Qubec	CIQ	Collection d'insectes du Qubec	PreservedSpecimen	CIQ56244.001	Lambert, Robert	1				CIQ56244	1947/07/09	190	190	1947	7	9	North America	Canada	Quebec	Duchesnay	49.1667	-65.9167	100000	Canadian Geographical Names Database	Needham, J.G.		Dromogomphus spinosus (Selys, 1854)	Dromogomphus spinosus (Selys, 1854)	Metazoa	Arthropoda	Insecta	Odonata	Gomphidae	Dromogomphus	spinosus		Species	(Selys, 1854)	ICZN
500b67fe-35cc-456a-bd3b-b222043df8f5	PhysicalObject	2019/12/03	en|fr	http://creativecommons.org/publicdomain/zero/1.0/legalcode	Gouvernement du Qubec	CIQ56245.001		10.5886/msuujw	Gouvernement du Qubec	CIQ	Collection d'insectes du Qubec	PreservedSpecimen	CIQ56245.001	Lacoursire, M.	1				CIQ56245	1947/07/01	182	182	1947	7	1	North America	Canada	Quebec	Duchesnay	49.1667	-65.9167	100000	Canadian Geographical Names Database	Needham, J.G.		Gomphus adelphus Selys, 1858	Hylogomphus adelphus (Selys, 1858)	Metazoa	Arthropoda	Insecta	Odonata	Gomphidae	Hylogomphus	adelphus		Species	(Selys, 1858)	ICZN
b1d212c2-a349-4992-8fe3-120f53e0ff01	PhysicalObject	2019/12/03	en|fr	http://creativecommons.org/publicdomain/zero/1.0/legalcode	Gouvernement du Qubec	CIQ56246.001		10.5886/msuujw	Gouvernement du Qubec	CIQ	Collection d'insectes du Qubec	PreservedSpecimen	CIQ56246.001	Lacoursire, M.	1				CIQ56246	1947/07/03	184	184	1947	7	3	North America	Canada	Quebec	Duchesnay	49.1667	-65.9167	100000	Canadian Geographical Names Database	Needham, J.G.		Gomphus adelphus Selys, 1858	Hylogomphus adelphus (Selys, 1858)	Metazoa	Arthropoda	Insecta	Odonata	Gomphidae	Hylogomphus	adelphus		Species	(Selys, 1858)	ICZN
f1ee0b90-354d-44cd-99d6-3057a38a5bfb	PhysicalObject	2019/12/03	en|fr	http://creativecommons.org/publicdomain/zero/1.0/legalcode	Gouvernement du Qubec	CIQ56247.001		10.5886/msuujw	Gouvernement du Qubec	CIQ	Collection d'insectes du Qubec	PreservedSpecimen	CIQ56247.001	Comeau, Nol M.	1				CIQ56247	1956/07/11	193	193	1956	7	11	North America	Canada	Quebec	Quebec	52	-72	1000000	Canadian Geographical Names Database	Comeau, Nol M.		Gomphus adelphus Selys, 1858	Hylogomphus adelphus (Selys, 1858)	Metazoa	Arthropoda	Insecta	Odonata	Gomphidae	Hylogomphus	adelphus		Species	(Selys, 1858)	ICZN
a3231f57-cc69-42ed-b1e2-97fe4853c7da	PhysicalObject	2019/12/03	en|fr	http://creativecommons.org/publicdomain/zero/1.0/legalcode	Gouvernement du Qubec	CIQ56248.001		10.5886/msuujw	Gouvernement du Qubec	CIQ	Collection d'insectes du Qubec	PreservedSpecimen	CIQ56248.001	Comeau, Nol M.	1				CIQ56248	1954/07/06	187	187	1954	7	6	North America	Canada	Quebec	Lac Long, Hervey Jonction	46.85	-72.45	10000	Canadian Geographical Names Data Base			Gomphus exilis Selys, 1854	Phanogomphus exilis (Selys, 1854)	Metazoa	Arthropoda	Insecta	Odonata	Gomphidae	Phanogomphus	exilis		Species	(Selys, 1854)	ICZN
de8492f6-6d5f-415b-a56b-d2800e2df165	PhysicalObject	2019/12/03	en|fr	http://creativecommons.org/publicdomain/zero/1.0/legalcode	Gouvernement du Qubec	CIQ56249.001		10.5886/msuujw	Gouvernement du Qubec	CIQ	Collection d'insectes du Qubec	PreservedSpecimen	CIQ56249.001	Comeau, Nol M.	1				CIQ56249	1954/07/06	187	187	1954	7	6	North America	Canada	Quebec	Lac Long, Hervey Jonction	46.85	-72.45	10000	Canadian Geographical Names Data Base			Gomphus exilis Selys, 1854	Phanogomphus exilis (Selys, 1854)	Metazoa	Arthropoda	Insecta	Odonata	Gomphidae	Phanogomphus	exilis		Species	(Selys, 1854)	ICZN
935479e2-7969-4409-b3c4-d2344e27906e	PhysicalObject	2019/12/03	en|fr	http://creativecommons.org/publicdomain/zero/1.0/legalcode	Gouvernement du Qubec	CIQ56250.001		10.5886/msuujw	Gouvernement du Qubec	CIQ	Collection d'insectes du Qubec	PreservedSpecimen	CIQ56250.001	Comeau, Nol M.	1				CIQ56250	1954/07/06	187	187	1954	7	6	North America	Canada	Quebec	Lac Long, Hervey Jonction	46.85	-72.45	10000	Canadian Geographical Names Data Base			Gomphus exilis Selys, 1854	Phanogomphus exilis (Selys, 1854)	Metazoa	Arthropoda	Insecta	Odonata	Gomphidae	Phanogomphus	exilis		Species	(Selys, 1854)	ICZN
2e0c2840-8075-48bd-a92b-5b0137f091f8	PhysicalObject	2019/12/03	en|fr	http://creativecommons.org/publicdomain/zero/1.0/legalcode	Gouvernement du Qubec	CIQ56251.001		10.5886/msuujw	Gouvernement du Qubec	CIQ	Collection d'insectes du Qubec	PreservedSpecimen	CIQ56251.001	Comeau, Nol M.	1				CIQ56251	1954/07/06	187	187	1954	7	6	North America	Canada	Quebec	Lac Long, Hervey Jonction	46.85	-72.45	10000	Canadian Geographical Names Data Base			Gomphus exilis Selys, 1854	Phanogomphus exilis (Selys, 1854)	Metazoa	Arthropoda	Insecta	Odonata	Gomphidae	Phanogomphus	exilis		Species	(Selys, 1854)	ICZN
c358bccc-d229-4772-9c23-1ee3d4316d97	PhysicalObject	2019/12/03	en|fr	http://creativecommons.org/publicdomain/zero/1.0/legalcode	Gouvernement du Qubec	CIQ56252.001		10.5886/msuujw	Gouvernement du Qubec	CIQ	Collection d'insectes du Qubec	PreservedSpecimen	CIQ56252.001	Comeau, Nol M.	1				CIQ56252	1954/06/28	179	179	1954	6	28	North America	Canada	Quebec	Lac-au-Sables	46.8667	-72.3833	10000	Canadian Geographical Names Data Base	Comeau, Nol M.		Gomphus exilis Selys, 1854	Phanogomphus exilis (Selys, 1854)	Metazoa	Arthropoda	Insecta	Odonata	Gomphidae	Phanogomphus	exilis		Species	(Selys, 1854)	ICZN
334a4fef-f89b-4219-aead-a775ac4e809a	PhysicalObject	2019/12/03	en|fr	http://creativecommons.org/publicdomain/zero/1.0/legalcode	Gouvernement du Qubec	CIQ56253.001		10.5886/msuujw	Gouvernement du Qubec	CIQ	Collection d'insectes du Qubec	PreservedSpecimen	CIQ56253.001	Comeau, Nol M.	1				CIQ56253	1954/07/07	188	188	1954	7	7	North America	Canada	Quebec	Lac Long, Hervey Jonction	46.85	-72.45	10000	Canadian Geographical Names Data Base			Gomphus exilis Selys, 1854	Phanogomphus exilis (Selys, 1854)	Metazoa	Arthropoda	Insecta	Odonata	Gomphidae	Phanogomphus	exilis		Species	(Selys, 1854)	ICZN
b39096fb-39e8-4286-aad8-ac6367b5854a	PhysicalObject	2019/12/03	en|fr	http://creativecommons.org/publicdomain/zero/1.0/legalcode	Gouvernement du Qubec	CIQ56254.001		10.5886/msuujw	Gouvernement du Qubec	CIQ	Collection d'insectes du Qubec	PreservedSpecimen	CIQ56254.001	Ricard, R.	1				CIQ56254	1947/07/16	197	197	1947	7	16	North America	Canada	Quebec	Duchesnay	49.1667	-65.9167	100000	Canadian Geographical Names Database	Needham, J.G.		Gomphus exilis Selys, 1854	Phanogomphus exilis (Selys, 1854)	Metazoa	Arthropoda	Insecta	Odonata	Gomphidae	Phanogomphus	exilis		Species	(Selys, 1854)	ICZN
82389a19-e3e5-45c7-bdf1-c41e6c563639	PhysicalObject	2019/12/03	en|fr	http://creativecommons.org/publicdomain/zero/1.0/legalcode	Gouvernement du Qubec	CIQ56255.001		10.5886/msuujw	Gouvernement du Qubec	CIQ	Collection d'insectes du Qubec	PreservedSpecimen	CIQ56255.001	Lacoursire, M.	1				CIQ56255	1947/09/15	258	258	1947	9	15	North America	Canada	Quebec	Duchesnay	49.1667	-65.9167	100000	Canadian Geographical Names Database	Needham, J.G.		Gomphus exilis Selys, 1854	Phanogomphus exilis (Selys, 1854)	Metazoa	Arthropoda	Insecta	Odonata	Gomphidae	Phanogomphus	exilis		Species	(Selys, 1854)	ICZN
c6edc1e3-5396-465d-b659-bc6975f34eba	PhysicalObject	2019/12/03	en|fr	http://creativecommons.org/publicdomain/zero/1.0/legalcode	Gouvernement du Qubec	CIQ56256.001		10.5886/msuujw	Gouvernement du Qubec	CIQ	Collection d'insectes du Qubec	PreservedSpecimen	CIQ56256.001	Ricard, R.	1				CIQ56256	1947/07/16	197	197	1947	7	16	North America	Canada	Quebec	Duchesnay	49.1667	-65.9167	100000	Canadian Geographical Names Database	Needham, J.G.		Gomphus exilis Selys, 1854	Phanogomphus exilis (Selys, 1854)	Metazoa	Arthropoda	Insecta	Odonata	Gomphidae	Phanogomphus	exilis		Species	(Selys, 1854)	ICZN
9ee3ce63-a6ec-4d24-a89e-1c828dc7cf38	PhysicalObject	2019/12/03	en|fr	http://creativecommons.org/publicdomain/zero/1.0/legalcode	Gouvernement du Qubec	CIQ56257.001		10.5886/msuujw	Gouvernement du Qubec	CIQ	Collection d'insectes du Qubec	PreservedSpecimen	CIQ56257.001	Lacoursire, M.	1				CIQ56257	1947/07/03	184	184	1947	7	3	North America	Canada	Quebec	Duchesnay	49.1667	-65.9167	100000	Canadian Geographical Names Database	Needham, J.G.		Gomphus exilis Selys, 1854	Phanogomphus exilis (Selys, 1854)	Metazoa	Arthropoda	Insecta	Odonata	Gomphidae	Phanogomphus	exilis		Species	(Selys, 1854)	ICZN
e4d4236b-1200-4944-81db-84096b8e95a6	PhysicalObject	2019/12/03	en|fr	http://creativecommons.org/publicdomain/zero/1.0/legalcode	Gouvernement du Qubec	CIQ56258.001		10.5886/msuujw	Gouvernement du Qubec	CIQ	Collection d'insectes du Qubec	PreservedSpecimen	CIQ56258.001	Comeau, Nol M.	1				CIQ56258	1954/07/07	188	188	1954	7	7	North America	Canada	Quebec	Lac Long, Hervey Jonction	46.85	-72.45	10000	Canadian Geographical Names Data Base			Gomphus exilis Selys, 1854	Phanogomphus exilis (Selys, 1854)	Metazoa	Arthropoda	Insecta	Odonata	Gomphidae	Phanogomphus	exilis		Species	(Selys, 1854)	ICZN
758f836c-5654-4289-b85a-e0f3957cbec3	PhysicalObject	2019/12/03	en|fr	http://creativecommons.org/publicdomain/zero/1.0/legalcode	Gouvernement du Qubec	CIQ56259.001		10.5886/msuujw	Gouvernement du Qubec	CIQ	Collection d'insectes du Qubec	PreservedSpecimen	CIQ56259.001	Boulet	1				CIQ56259	1900-01-01/2016-12-31						North America	Canada	Quebec	Sainte-Foy	46.7747	-71.2828	10000	Canadian Geographical Names Database			Gomphus exilis Selys, 1854	Phanogomphus exilis (Selys, 1854)	Metazoa	Arthropoda	Insecta	Odonata	Gomphidae	Phanogomphus	exilis		Species	(Selys, 1854)	ICZN
465c9174-5cbc-4f96-a335-afcd2ab9aba1	PhysicalObject	2019/12/03	en|fr	http://creativecommons.org/publicdomain/zero/1.0/legalcode	Gouvernement du Qubec	CIQ56297.001		10.5886/msuujw	Gouvernement du Qubec	CIQ	Collection d'insectes du Qubec	PreservedSpecimen	CIQ56297.001	Laplante, Jean-Paul	1				CIQ56297	1954/07/25	206	206	1954	7	25	North America	Canada	Quebec	Sainte-Thcle	46.8167	-72.5	10000	Canadian Geographical Names Database	Laplante, Jean-Paul		Gomphus exilis Selys, 1854	Phanogomphus exilis (Selys, 1854)	Metazoa	Arthropoda	Insecta	Odonata	Gomphidae	Phanogomphus	exilis		Species	(Selys, 1854)	ICZN
86dcc59c-79f5-426a-b813-1d60f2e8629a	PhysicalObject	2019/12/03	en|fr	http://creativecommons.org/publicdomain/zero/1.0/legalcode	Gouvernement du Qubec	CIQ56298.001		10.5886/msuujw	Gouvernement du Qubec	CIQ	Collection d'insectes du Qubec	PreservedSpecimen	CIQ56298.001	Comeau, Nol M.	1				CIQ56298	1954/07/06	187	187	1954	7	6	North America	Canada	Quebec	Lac Long, Hervey Jonction	46.85	-72.45	10000	Canadian Geographical Names Data Base			Gomphus exilis Selys, 1854	Phanogomphus exilis (Selys, 1854)	Metazoa	Arthropoda	Insecta	Odonata	Gomphidae	Phanogomphus	exilis		Species	(Selys, 1854)	ICZN
ec9099f8-91ca-4548-8d75-cb34e1d15290	PhysicalObject	2019/12/03	en|fr	http://creativecommons.org/publicdomain/zero/1.0/legalcode	Gouvernement du Qubec	CIQ56299.001		10.5886/msuujw	Gouvernement du Qubec	CIQ	Collection d'insectes du Qubec	PreservedSpecimen	CIQ56299.001	Comeau, Nol M.	1				CIQ56299	1954/06/28	179	179	1954	6	28	North America	Canada	Quebec	Lac-au-Sables	46.8667	-72.3833	10000	Canadian Geographical Names Data Base			Gomphus exilis Selys, 1854	Phanogomphus exilis (Selys, 1854)	Metazoa	Arthropoda	Insecta	Odonata	Gomphidae	Phanogomphus	exilis		Species	(Selys, 1854)	ICZN
dcbfbd48-3033-456c-92da-efd8e0c79844	PhysicalObject	2019/12/03	en|fr	http://creativecommons.org/publicdomain/zero/1.0/legalcode	Gouvernement du Qubec	CIQ56300.001		10.5886/msuujw	Gouvernement du Qubec	CIQ	Collection d'insectes du Qubec	PreservedSpecimen	CIQ56300.001	Comeau, Nol M.	1				CIQ56300	1954/07/06	187	187	1954	7	6	North America	Canada	Quebec	Lac Long, Hervey Jonction	46.85	-72.45	10000	Canadian Geographical Names Data Base			Gomphus exilis Selys, 1854	Phanogomphus exilis (Selys, 1854)	Metazoa	Arthropoda	Insecta	Odonata	Gomphidae	Phanogomphus	exilis		Species	(Selys, 1854)	ICZN
3636832d-fe25-455f-8db0-e5811c0e83f8	PhysicalObject	2019/12/03	en|fr	http://creativecommons.org/publicdomain/zero/1.0/legalcode	Gouvernement du Qubec	CIQ56301.001		10.5886/msuujw	Gouvernement du Qubec	CIQ	Collection d'insectes du Qubec	PreservedSpecimen	CIQ56301.001	Comeau, Nol M.	1				CIQ56301	1954/06/28	179	179	1954	6	28	North America	Canada	Quebec	Lac-au-Sables	46.8667	-72.3833	10000	Canadian Geographical Names Data Base			Gomphus exilis Selys, 1854	Phanogomphus exilis (Selys, 1854)	Metazoa	Arthropoda	Insecta	Odonata	Gomphidae	Phanogomphus	exilis		Species	(Selys, 1854)	ICZN
c084cf6b-1fcb-46fc-99d8-b919f11ec4a8	PhysicalObject	2019/12/03	en|fr	http://creativecommons.org/publicdomain/zero/1.0/legalcode	Gouvernement du Qubec	CIQ56303.001		10.5886/msuujw	Gouvernement du Qubec	CIQ	Collection d'insectes du Qubec	PreservedSpecimen	CIQ56303.001	Comeau, Nol M.	1				CIQ56303	1954/07/12	193	193	1954	7	12	North America	Canada	Quebec	Sainte-Thcle	46.8167	-72.5	10000	Canadian Geographical Names Database			Gomphus exilis Selys, 1854	Phanogomphus exilis (Selys, 1854)	Metazoa	Arthropoda	Insecta	Odonata	Gomphidae	Phanogomphus	exilis		Species	(Selys, 1854)	ICZN
235e918e-1dd3-4d50-acbe-40a86c15f1a2	PhysicalObject	2019/12/03	en|fr	http://creativecommons.org/publicdomain/zero/1.0/legalcode	Gouvernement du Qubec	CIQ56305.001		10.5886/msuujw	Gouvernement du Qubec	CIQ	Collection d'insectes du Qubec	PreservedSpecimen	CIQ56305.001	Comeau, Nol M.	1				CIQ56305	1954/06/29	180	180	1954	6	29	North America	Canada	Quebec	Lac-aux-Sables	46.8589	-72.3986	10000	Canadian Geographical Names Database			Gomphus exilis Selys, 1854	Phanogomphus exilis (Selys, 1854)	Metazoa	Arthropoda	Insecta	Odonata	Gomphidae	Phanogomphus	exilis		Species	(Selys, 1854)	ICZN
adc5fd24-580a-4b14-baa0-a811b4c40d15	PhysicalObject	2019/12/03	en|fr	http://creativecommons.org/publicdomain/zero/1.0/legalcode	Gouvernement du Qubec	CIQ56306.001		10.5886/msuujw	Gouvernement du Qubec	CIQ	Collection d'insectes du Qubec	PreservedSpecimen	CIQ56306.001	Laplante, Jean-Paul	1				CIQ56306	1954/06/29	180	180	1954	6	29	North America	Canada	Quebec	Lac-aux-Sables	46.8589	-72.3986	10000	Canadian Geographical Names Database	Laplante, Jean-Paul		Gomphus exilis Selys, 1854	Phanogomphus exilis (Selys, 1854)	Metazoa	Arthropoda	Insecta	Odonata	Gomphidae	Phanogomphus	exilis		Species	(Selys, 1854)	ICZN
9fe0e94a-1984-4467-b542-dcf1a96726ae	PhysicalObject	2019/12/03	en|fr	http://creativecommons.org/publicdomain/zero/1.0/legalcode	Gouvernement du Qubec	CIQ56308.001		10.5886/msuujw	Gouvernement du Qubec	CIQ	Collection d'insectes du Qubec	PreservedSpecimen	CIQ56308.001	Laplante, Jean-Paul	1				CIQ56308	1954/06/29	180	180	1954	6	29	North America	Canada	Quebec	Lac-aux-Sables	46.8589	-72.3986	10000	Canadian Geographical Names Database	Laplante, Jean-Paul		Gomphus exilis Selys, 1854	Phanogomphus exilis (Selys, 1854)	Metazoa	Arthropoda	Insecta	Odonata	Gomphidae	Phanogomphus	exilis		Species	(Selys, 1854)	ICZN
409f3812-e134-4b00-a3b4-170db6718150	PhysicalObject	2019/12/03	en|fr	http://creativecommons.org/publicdomain/zero/1.0/legalcode	Gouvernement du Qubec	CIQ56310.001		10.5886/msuujw	Gouvernement du Qubec	CIQ	Collection d'insectes du Qubec	PreservedSpecimen	CIQ56310.001	Laplante, Jean-Paul	1				CIQ56310	1954/07/06	187	187	1954	7	6	North America	Canada	Quebec	Hervey-Jonction	46.8547	-72.4647	10000	Canadian Geographical Names Database	Laplante, Jean-Paul		Gomphus exilis Selys, 1854	Phanogomphus exilis (Selys, 1854)	Metazoa	Arthropoda	Insecta	Odonata	Gomphidae	Phanogomphus	exilis		Species	(Selys, 1854)	ICZN
ee070487-c7a4-4437-ba7e-1bb8052a2f87	PhysicalObject	2019/12/03	en|fr	http://creativecommons.org/publicdomain/zero/1.0/legalcode	Gouvernement du Qubec	CIQ56312.001		10.5886/msuujw	Gouvernement du Qubec	CIQ	Collection d'insectes du Qubec	PreservedSpecimen	CIQ56312.001	Comeau, Nol M.	1				CIQ56312	1956/07/11	193	193	1956	7	11	North America	Canada	Quebec	Quebec	52	-72	1000000	Canadian Geographical Names Database			Gomphus spicatus Hagen in Selys, 1854	Phanogomphus spicatus (Hagen in Selys, 1854)	Metazoa	Arthropoda	Insecta	Odonata	Gomphidae	Phanogomphus	spicatus		Species	(Hagen in Selys, 1854)	ICZN
853b95b1-6489-4f08-81a6-ad7311e9cdc0	PhysicalObject	2019/12/03	en|fr	http://creativecommons.org/publicdomain/zero/1.0/legalcode	Gouvernement du Qubec	CIQ56313.001		10.5886/msuujw	Gouvernement du Qubec	CIQ	Collection d'insectes du Qubec	PreservedSpecimen	CIQ56313.001	Laplante, Jean-Paul	1				CIQ56313	1955/06/13	164	164	1955	6	13	North America	Canada	Quebec	Piopolis	45.4864	-70.9069	10000	Canadian Geographical Names Database	Laplante, Jean-Paul		Gomphus spicatus Hagen in Selys, 1854	Phanogomphus spicatus (Hagen in Selys, 1854)	Metazoa	Arthropoda	Insecta	Odonata	Gomphidae	Phanogomphus	spicatus		Species	(Hagen in Selys, 1854)	ICZN
acdcae8f-c36e-4802-95f5-94a25fca1839	PhysicalObject	2019/12/03	en|fr	http://creativecommons.org/publicdomain/zero/1.0/legalcode	Gouvernement du Qubec	CIQ56315.001		10.5886/msuujw	Gouvernement du Qubec	CIQ	Collection d'insectes du Qubec	PreservedSpecimen	CIQ56315.001	Comeau, Nol M.	1				CIQ56315	1956/07/11	193	193	1956	7	11	North America	Canada	Quebec	Quebec	52	-72	1000000	Canadian Geographical Names Database			Gomphus spicatus Hagen in Selys, 1854	Phanogomphus spicatus (Hagen in Selys, 1854)	Metazoa	Arthropoda	Insecta	Odonata	Gomphidae	Phanogomphus	spicatus		Species	(Hagen in Selys, 1854)	ICZN
7c0e1bee-1e5f-4e40-9c6d-bc07949b0e49	PhysicalObject	2019/12/03	en|fr	http://creativecommons.org/publicdomain/zero/1.0/legalcode	Gouvernement du Qubec	CIQ56316.001		10.5886/msuujw	Gouvernement du Qubec	CIQ	Collection d'insectes du Qubec	PreservedSpecimen	CIQ56316.001	Comeau, Nol M.	1				CIQ56316	1956/07/11	193	193	1956	7	11	North America	Canada	Quebec	Quebec	52	-72	1000000	Canadian Geographical Names Database			Gomphus spicatus Hagen in Selys, 1854	Phanogomphus spicatus (Hagen in Selys, 1854)	Metazoa	Arthropoda	Insecta	Odonata	Gomphidae	Phanogomphus	spicatus		Species	(Hagen in Selys, 1854)	ICZN
54c975f3-f41c-476d-bfa7-6149a24bddb4	PhysicalObject	2019/12/03	en|fr	http://creativecommons.org/publicdomain/zero/1.0/legalcode	Gouvernement du Qubec	CIQ56318.001		10.5886/msuujw	Gouvernement du Qubec	CIQ	Collection d'insectes du Qubec	PreservedSpecimen	CIQ56318.001	Laplante, Jean-Paul	1				CIQ56318	1955/07/12	193	193	1955	7	12	North America	Canada	Quebec	Piopolis	45.4864	-70.9069	10000	Canadian Geographical Names Database	Laplante, Jean-Paul		Gomphus spicatus Hagen in Selys, 1854	Phanogomphus spicatus (Hagen in Selys, 1854)	Metazoa	Arthropoda	Insecta	Odonata	Gomphidae	Phanogomphus	spicatus		Species	(Hagen in Selys, 1854)	ICZN
d8e9096b-2540-4822-9699-f93b70ece3ff	PhysicalObject	2019/12/03	en|fr	http://creativecommons.org/publicdomain/zero/1.0/legalcode	Gouvernement du Qubec	CIQ56320.001		10.5886/msuujw	Gouvernement du Qubec	CIQ	Collection d'insectes du Qubec	PreservedSpecimen	CIQ56320.001	Laplante, Jean-Paul	1				CIQ56320	1955/06/13	164	164	1955	6	13	North America	Canada	Quebec	Piopolis	45.4864	-70.9069	10000	Canadian Geographical Names Database	Laplante, Jean-Paul		Gomphus spicatus Hagen in Selys, 1854	Phanogomphus spicatus (Hagen in Selys, 1854)	Metazoa	Arthropoda	Insecta	Odonata	Gomphidae	Phanogomphus	spicatus		Species	(Hagen in Selys, 1854)	ICZN
ab65a6fb-1587-48a2-b17b-df31cea60151	PhysicalObject	2019/12/03	en|fr	http://creativecommons.org/publicdomain/zero/1.0/legalcode	Gouvernement du Qubec	CIQ56323.001		10.5886/msuujw	Gouvernement du Qubec	CIQ	Collection d'insectes du Qubec	PreservedSpecimen	CIQ56323.001	Laplante, Jean-Paul	1				CIQ56323	1955/07/12	193	193	1955	7	12	North America	Canada	Quebec	Piopolis	45.4864	-70.9069	10000	Canadian Geographical Names Database	Laplante, Jean-Paul		Gomphus spicatus Hagen in Selys, 1854	Phanogomphus spicatus (Hagen in Selys, 1854)	Metazoa	Arthropoda	Insecta	Odonata	Gomphidae	Phanogomphus	spicatus		Species	(Hagen in Selys, 1854)	ICZN
cdb65115-7af8-4e7e-966e-fb261a350207	PhysicalObject	2019/12/03	en|fr	http://creativecommons.org/publicdomain/zero/1.0/legalcode	Gouvernement du Qubec	CIQ56325.001		10.5886/msuujw	Gouvernement du Qubec	CIQ	Collection d'insectes du Qubec	PreservedSpecimen	CIQ56325.001	Laplante, Jean-Paul	1				CIQ56325	1955/06/13	164	164	1955	6	13	North America	Canada	Quebec	Piopolis	45.4864	-70.9069	10000	Canadian Geographical Names Database	Laplante, Jean-Paul		Gomphus spicatus Hagen in Selys, 1854	Phanogomphus spicatus (Hagen in Selys, 1854)	Metazoa	Arthropoda	Insecta	Odonata	Gomphidae	Phanogomphus	spicatus		Species	(Hagen in Selys, 1854)	ICZN
84695b65-4c4b-49d5-9370-775f93711a4f	PhysicalObject	2019/12/03	en|fr	http://creativecommons.org/publicdomain/zero/1.0/legalcode	Gouvernement du Qubec	CIQ56331.001		10.5886/msuujw	Gouvernement du Qubec	CIQ	Collection d'insectes du Qubec	PreservedSpecimen	CIQ56331.001	Comeau, Nol M.	1				CIQ56331	1955/06/16	167	167	1955	6	16	North America	Canada	Quebec	Woburn	45.3847	-70.8636	10000	Canadian Geographical Names Database			Gomphus spicatus Hagen in Selys, 1854	Phanogomphus spicatus (Hagen in Selys, 1854)	Metazoa	Arthropoda	Insecta	Odonata	Gomphidae	Phanogomphus	spicatus		Species	(Hagen in Selys, 1854)	ICZN
6b36d9d9-55c4-44aa-8ae2-0e7d44b8d4e0	PhysicalObject	2019/12/03	en|fr	http://creativecommons.org/publicdomain/zero/1.0/legalcode	Gouvernement du Qubec	CIQ56332.001		10.5886/msuujw	Gouvernement du Qubec	CIQ	Collection d'insectes du Qubec	PreservedSpecimen	CIQ56332.001	Laplante, Jean-Paul	1				CIQ56332	1955/07/12	193	193	1955	7	12	North America	Canada	Quebec	Piopolis	45.4864	-70.9069	10000	Canadian Geographical Names Database	Laplante, Jean-Paul		Gomphus spicatus Hagen in Selys, 1854	Phanogomphus spicatus (Hagen in Selys, 1854)	Metazoa	Arthropoda	Insecta	Odonata	Gomphidae	Phanogomphus	spicatus		Species	(Hagen in Selys, 1854)	ICZN
c9dae701-1254-4fa7-949d-35b58c4e2dd0	PhysicalObject	2019/12/03	en|fr	http://creativecommons.org/publicdomain/zero/1.0/legalcode	Gouvernement du Qubec	CIQ56336.001		10.5886/msuujw	Gouvernement du Qubec	CIQ	Collection d'insectes du Qubec	PreservedSpecimen	CIQ56336.001	Comeau, Nol M.	1				CIQ56336	1947/07/09	190	190	1947	7	9	North America	Canada	Quebec	Station touristique Duchesnay	46.8694	-71.6403	1000	Canadian Geographical Names Database	Needham, J.G.		Gomphus spicatus Hagen in Selys, 1854	Phanogomphus spicatus (Hagen in Selys, 1854)	Metazoa	Arthropoda	Insecta	Odonata	Gomphidae	Phanogomphus	spicatus		Species	(Hagen in Selys, 1854)	ICZN
01a4d4a8-48d1-43ed-94b3-a740e08a82bd	PhysicalObject	2019/12/03	en|fr	http://creativecommons.org/publicdomain/zero/1.0/legalcode	Gouvernement du Qubec	CIQ56420.001		10.5886/msuujw	Gouvernement du Qubec	CIQ	Collection d'insectes du Qubec	PreservedSpecimen	CIQ56420.001	Laplante, Jean-Paul	1				CIQ56420	1955/06/13	164	164	1955	6	13	North America	Canada	Quebec	Piopolis	45.4864	-70.9069	10000	Canadian Geographical Names Database	Laplante, Jean-Paul		Gomphus spicatus Hagen in Selys, 1854	Phanogomphus spicatus (Hagen in Selys, 1854)	Metazoa	Arthropoda	Insecta	Odonata	Gomphidae	Phanogomphus	spicatus		Species	(Hagen in Selys, 1854)	ICZN
953cebfa-c5f2-4a9d-b5af-88bd40f2726c	PhysicalObject	2019/12/03	en|fr	http://creativecommons.org/publicdomain/zero/1.0/legalcode	Gouvernement du Qubec	CIQ56421.001		10.5886/msuujw	Gouvernement du Qubec	CIQ	Collection d'insectes du Qubec	PreservedSpecimen	CIQ56421.001	Laplante, Jean-Paul	1				CIQ56421	1955/06/13	164	164	1955	6	13	North America	Canada	Quebec	Piopolis	45.4864	-70.9069	10000	Canadian Geographical Names Database	Laplante, Jean-Paul		Gomphus spicatus Hagen in Selys, 1854	Phanogomphus spicatus (Hagen in Selys, 1854)	Metazoa	Arthropoda	Insecta	Odonata	Gomphidae	Phanogomphus	spicatus		Species	(Hagen in Selys, 1854)	ICZN
f9db6779-f369-4e91-9319-3f98083a5fe8	PhysicalObject	2019/12/03	en|fr	http://creativecommons.org/publicdomain/zero/1.0/legalcode	Gouvernement du Qubec	CIQ56422.001		10.5886/msuujw	Gouvernement du Qubec	CIQ	Collection d'insectes du Qubec	PreservedSpecimen	CIQ56422.001	Laplante, Jean-Paul	1				CIQ56422	1955/07/12	193	193	1955	7	12	North America	Canada	Quebec	Piopolis	45.4864	-70.9069	10000	Canadian Geographical Names Database	Laplante, Jean-Paul		Gomphus spicatus Hagen in Selys, 1854	Phanogomphus spicatus (Hagen in Selys, 1854)	Metazoa	Arthropoda	Insecta	Odonata	Gomphidae	Phanogomphus	spicatus		Species	(Hagen in Selys, 1854)	ICZN
4c4b90fa-9ba0-44e2-9dd4-93dae985a209	PhysicalObject	2019/12/03	en|fr	http://creativecommons.org/publicdomain/zero/1.0/legalcode	Gouvernement du Qubec	CIQ56423.001		10.5886/msuujw	Gouvernement du Qubec	CIQ	Collection d'insectes du Qubec	PreservedSpecimen	CIQ56423.001	Laplante, Jean-Paul	1				CIQ56423	1955/07/12	193	193	1955	7	12	North America	Canada	Quebec	Piopolis	45.4864	-70.9069	10000	Canadian Geographical Names Database	Laplante, Jean-Paul		Gomphus spicatus Hagen in Selys, 1854	Phanogomphus spicatus (Hagen in Selys, 1854)	Metazoa	Arthropoda	Insecta	Odonata	Gomphidae	Phanogomphus	spicatus		Species	(Hagen in Selys, 1854)	ICZN
f23fdec0-49c9-4c34-9b62-33eb02e37fe6	PhysicalObject	2019/12/03	en|fr	http://creativecommons.org/publicdomain/zero/1.0/legalcode	Gouvernement du Qubec	CIQ56424.001		10.5886/msuujw	Gouvernement du Qubec	CIQ	Collection d'insectes du Qubec	PreservedSpecimen	CIQ56424.001	Laplante, Jean-Paul	1				CIQ56424	1955/07/12	193	193	1955	7	12	North America	Canada	Quebec	Piopolis	45.4864	-70.9069	10000	Canadian Geographical Names Database	Laplante, Jean-Paul		Gomphus spicatus Hagen in Selys, 1854	Phanogomphus spicatus (Hagen in Selys, 1854)	Metazoa	Arthropoda	Insecta	Odonata	Gomphidae	Phanogomphus	spicatus		Species	(Hagen in Selys, 1854)	ICZN
2834a6fa-3574-45b7-87b3-e22bf26d150a	PhysicalObject	2019/12/03	en|fr	http://creativecommons.org/publicdomain/zero/1.0/legalcode	Gouvernement du Qubec	CIQ56425.001		10.5886/msuujw	Gouvernement du Qubec	CIQ	Collection d'insectes du Qubec	PreservedSpecimen	CIQ56425.001	Comeau, Nol M.	1				CIQ56425	1956/07/11	193	193	1956	7	11	North America	Canada	Quebec	Quebec	52	-72	1000000	Canadian Geographical Names Database			Gomphus spicatus Hagen in Selys, 1854	Phanogomphus spicatus (Hagen in Selys, 1854)	Metazoa	Arthropoda	Insecta	Odonata	Gomphidae	Phanogomphus	spicatus		Species	(Hagen in Selys, 1854)	ICZN
f68a58b8-52e0-407f-ba92-05f800ac52ec	PhysicalObject	2019/12/03	en|fr	http://creativecommons.org/publicdomain/zero/1.0/legalcode	Gouvernement du Qubec	CIQ56426.001		10.5886/msuujw	Gouvernement du Qubec	CIQ	Collection d'insectes du Qubec	PreservedSpecimen	CIQ56426.001	Laplante, Jean-Paul	1				CIQ56426	1955/06/13	164	164	1955	6	13	North America	Canada	Quebec	Piopolis	45.4864	-70.9069	10000	Canadian Geographical Names Database	Laplante, Jean-Paul		Gomphus spicatus Hagen in Selys, 1854	Phanogomphus spicatus (Hagen in Selys, 1854)	Metazoa	Arthropoda	Insecta	Odonata	Gomphidae	Phanogomphus	spicatus		Species	(Hagen in Selys, 1854)	ICZN
e305e3f5-1ad2-42f3-be2d-79320808d56a	PhysicalObject	2019/12/03	en|fr	http://creativecommons.org/publicdomain/zero/1.0/legalcode	Gouvernement du Qubec	CIQ56427.001		10.5886/msuujw	Gouvernement du Qubec	CIQ	Collection d'insectes du Qubec	PreservedSpecimen	CIQ56427.001	Comeau, Nol M.	1				CIQ56427	1956/07/11	193	193	1956	7	11	North America	Canada	Quebec	Quebec	52	-72	1000000	Canadian Geographical Names Database			Gomphus spicatus Hagen in Selys, 1854	Phanogomphus spicatus (Hagen in Selys, 1854)	Metazoa	Arthropoda	Insecta	Odonata	Gomphidae	Phanogomphus	spicatus		Species	(Hagen in Selys, 1854)	ICZN
6ecf3295-fc11-47b3-9b7f-628da6e6a7a6	PhysicalObject	2019/12/03	en|fr	http://creativecommons.org/publicdomain/zero/1.0/legalcode	Gouvernement du Qubec	CIQ56428.001		10.5886/msuujw	Gouvernement du Qubec	CIQ	Collection d'insectes du Qubec	PreservedSpecimen	CIQ56428.001	Comeau, Nol M.	1				CIQ56428	1956/07/11	193	193	1956	7	11	North America	Canada	Quebec	Quebec	52	-72	1000000	Canadian Geographical Names Database			Gomphus spicatus Hagen in Selys, 1854	Phanogomphus spicatus (Hagen in Selys, 1854)	Metazoa	Arthropoda	Insecta	Odonata	Gomphidae	Phanogomphus	spicatus		Species	(Hagen in Selys, 1854)	ICZN
753b8b9e-5842-48e4-8af0-35b2308c1e8a	PhysicalObject	2019/12/03	en|fr	http://creativecommons.org/publicdomain/zero/1.0/legalcode	Gouvernement du Qubec	CIQ56430.001		10.5886/msuujw	Gouvernement du Qubec	CIQ	Collection d'insectes du Qubec	PreservedSpecimen	CIQ56430.001	Victorien, Fr.	1				CIQ56430	1900-01-01/2016-12-31						North America	Canada	Quebec	Trois-Rivieres	46.35	-72.55	10000	Canadian Geographical Names Database			Gomphus vastus Walsh, 1862	Gomphurus vastus (Walsh, 1862)	Metazoa	Arthropoda	Insecta	Odonata	Gomphidae	Gomphurus	vastus		Species	(Walsh, 1862)	ICZN
f869bf5d-951e-422a-b6f8-f06d49850c69	PhysicalObject	2019/12/03	en|fr	http://creativecommons.org/publicdomain/zero/1.0/legalcode	Gouvernement du Qubec	CIQ56432.001		10.5886/msuujw	Gouvernement du Qubec	CIQ	Collection d'insectes du Qubec	PreservedSpecimen	CIQ56432.001		1				CIQ56432	1931/07/09	190	190	1931	7	9	North America	Canada	Quebec	Sainte-Foy	46.7747	-71.2828	10000	Canadian Geographical Names Database	Laplante, Jean-Paul		Gomphus vastus Walsh, 1862	Gomphurus vastus (Walsh, 1862)	Metazoa	Arthropoda	Insecta	Odonata	Gomphidae	Gomphurus	vastus		Species	(Walsh, 1862)	ICZN
df857478-83e8-4834-888c-b190003747a8	PhysicalObject	2019/12/03	en|fr	http://creativecommons.org/publicdomain/zero/1.0/legalcode	Gouvernement du Qubec	CIQ56433.001		10.5886/msuujw	Gouvernement du Qubec	CIQ	Collection d'insectes du Qubec	PreservedSpecimen	CIQ56433.001	Comeau, Nol M.	1				CIQ56433	1942/08/10	222	222	1942	8	10	North America	Canada	Quebec	Cap-Rouge	46.7583	-71.3542	10000	Canadian Geographical Names Database	Laplante, Jean-Paul		Gomphus vastus Walsh, 1862	Gomphurus vastus (Walsh, 1862)	Metazoa	Arthropoda	Insecta	Odonata	Gomphidae	Gomphurus	vastus		Species	(Walsh, 1862)	ICZN
48a1a26e-4e01-4b60-8eef-8a730530277c	PhysicalObject	2019/12/03	en|fr	http://creativecommons.org/publicdomain/zero/1.0/legalcode	Gouvernement du Qubec	CIQ56435.001		10.5886/msuujw	Gouvernement du Qubec	CIQ	Collection d'insectes du Qubec	PreservedSpecimen	CIQ56435.001	Comeau, Nol M.	1				CIQ56435	1941/06/28	179	179	1941	6	28	North America	Canada	Quebec	Cap-Rouge	46.7583	-71.3542	10000	Canadian Geographical Names Database	Laplante, Jean-Paul		Gomphus vastus Walsh, 1862	Gomphurus vastus (Walsh, 1862)	Metazoa	Arthropoda	Insecta	Odonata	Gomphidae	Gomphurus	vastus		Species	(Walsh, 1862)	ICZN
51b46a5b-b545-4751-86f2-4306379e7e08	PhysicalObject	2019/12/03	en|fr	http://creativecommons.org/publicdomain/zero/1.0/legalcode	Gouvernement du Qubec	CIQ56437.001		10.5886/msuujw	Gouvernement du Qubec	CIQ	Collection d'insectes du Qubec	PreservedSpecimen	CIQ56437.001	Comeau, Nol M.	1				CIQ56437	1942/08/10	222	222	1942	8	10	North America	Canada	Quebec	Cap-Rouge	46.7583	-71.3542	10000	Canadian Geographical Names Database	Laplante, Jean-Paul		Ophiogomphus colubrinus Selys, 1854	Ophiogomphus colubrinus Selys, 1854	Metazoa	Arthropoda	Insecta	Odonata	Gomphidae	Ophiogomphus	colubrinus		Species	Selys, 1854	ICZN
ab2d7ee2-7655-4a92-8546-ec7a0bcfc970	PhysicalObject	2019/12/03	en|fr	http://creativecommons.org/publicdomain/zero/1.0/legalcode	Gouvernement du Qubec	CIQ56438.001		10.5886/msuujw	Gouvernement du Qubec	CIQ	Collection d'insectes du Qubec	PreservedSpecimen	CIQ56438.001	Comeau, Nol M.	1				CIQ56438	1956/07/11	193	193	1956	7	11	North America	Canada	Quebec	Quebec	52	-72	1000000	Canadian Geographical Names Database			Pangaeagaster maculata (Selys, 1854)	Cordulegaster maculata Selys, 1854	Metazoa	Arthropoda	Insecta	Odonata	Cordulegastridae	Cordulegaster	maculata		Species	Selys, 1854	ICZN
59f20506-f745-4d6f-bd97-ed3037b45aa4	PhysicalObject	2019/12/03	en|fr	http://creativecommons.org/publicdomain/zero/1.0/legalcode	Gouvernement du Qubec	CIQ56439.001		10.5886/msuujw	Gouvernement du Qubec	CIQ	Collection d'insectes du Qubec	PreservedSpecimen	CIQ56439.001	Laplante, Jean-Paul	1				CIQ56439	1954/08/20	232	232	1954	8	20	North America	Canada	Quebec	Quebec City	46.8167	-71.2167	10000	Canadian Geographical Names Database	Laplante, Jean-Paul		Pangaeagaster maculata (Selys, 1854)	Cordulegaster maculata Selys, 1854	Metazoa	Arthropoda	Insecta	Odonata	Cordulegastridae	Cordulegaster	maculata		Species	Selys, 1854	ICZN
c0375d2d-0122-406d-981c-6a4c017f92a0	PhysicalObject	2019/12/03	en|fr	http://creativecommons.org/publicdomain/zero/1.0/legalcode	Gouvernement du Qubec	CIQ56440.001		10.5886/msuujw	Gouvernement du Qubec	CIQ	Collection d'insectes du Qubec	PreservedSpecimen	CIQ56440.001	Robert, Adrien	1				CIQ56440	1938/06/20	171	171	1938	6	20	North America	Canada	Quebec	Rigaud	45.4833	-74.3	10000	Canadian Geographical Names Database			Pangaeagaster maculata (Selys, 1854)	Cordulegaster maculata Selys, 1854	Metazoa	Arthropoda	Insecta	Odonata	Cordulegastridae	Cordulegaster	maculata		Species	Selys, 1854	ICZN
90333b6e-6dca-467b-8c54-19b3062e2787	PhysicalObject	2019/12/03	en|fr	http://creativecommons.org/publicdomain/zero/1.0/legalcode	Gouvernement du Qubec	CIQ56441.001		10.5886/msuujw	Gouvernement du Qubec	CIQ	Collection d'insectes du Qubec	PreservedSpecimen	CIQ56441.001	Robert, Adrien	1				CIQ56441	1938/06/29	180	180	1938	6	29	North America	Canada	Quebec	Rigaud	45.4833	-74.3	10000	Canadian Geographical Names Database			Pangaeagaster maculata (Selys, 1854)	Cordulegaster maculata Selys, 1854	Metazoa	Arthropoda	Insecta	Odonata	Cordulegastridae	Cordulegaster	maculata		Species	Selys, 1854	ICZN
c2f528ac-f247-4934-8b9b-19f3088d03ea	PhysicalObject	2019/12/03	en|fr	http://creativecommons.org/publicdomain/zero/1.0/legalcode	Gouvernement du Qubec	CIQ56442.001		10.5886/msuujw	Gouvernement du Qubec	CIQ	Collection d'insectes du Qubec	PreservedSpecimen	CIQ56442.001	Laplante, Jean-Paul	1				CIQ56442	1955/06/09	160	160	1955	6	9	North America	Canada	Quebec	Notre-Dame-des-Bois	45.3956	-71.0742	10000	Canadian Geographical Names Database	Laplante, Jean-Paul		Pangaeagaster maculata (Selys, 1854)	Cordulegaster maculata Selys, 1854	Metazoa	Arthropoda	Insecta	Odonata	Cordulegastridae	Cordulegaster	maculata		Species	Selys, 1854	ICZN
78638c18-1840-4f49-b2f3-36d5621250df	PhysicalObject	2019/12/03	en|fr	http://creativecommons.org/publicdomain/zero/1.0/legalcode	Gouvernement du Qubec	CIQ56443.001		10.5886/msuujw	Gouvernement du Qubec	CIQ	Collection d'insectes du Qubec	PreservedSpecimen	CIQ56443.001	Laplante, Jean-Paul	1				CIQ56443	1955/06/13	164	164	1955	6	13	North America	Canada	Quebec	Piopolis	45.4864	-70.9069	10000	Canadian Geographical Names Database	Laplante, Jean-Paul		Pangaeagaster maculata (Selys, 1854)	Cordulegaster maculata Selys, 1854	Metazoa	Arthropoda	Insecta	Odonata	Cordulegastridae	Cordulegaster	maculata		Species	Selys, 1854	ICZN
5513f8c8-6b3f-4cb0-8494-1463e2163dd6	PhysicalObject	2019/12/03	en|fr	http://creativecommons.org/publicdomain/zero/1.0/legalcode	Gouvernement du Qubec	CIQ56444.001		10.5886/msuujw	Gouvernement du Qubec	CIQ	Collection d'insectes du Qubec	PreservedSpecimen	CIQ56444.001	Mercier, Paul-Eugne	1				CIQ56444	1938/07/02	183	183	1938	7	2	North America	Canada	Quebec	Granby	45.4	-72.7333	10000	Canadian Geographical Names Database			Pangaeagaster maculata (Selys, 1854)	Cordulegaster maculata Selys, 1854	Metazoa	Arthropoda	Insecta	Odonata	Cordulegastridae	Cordulegaster	maculata		Species	Selys, 1854	ICZN
4df92c83-1242-4a5c-a1a7-f4180a6caff1	PhysicalObject	2019/12/03	en|fr	http://creativecommons.org/publicdomain/zero/1.0/legalcode	Gouvernement du Qubec	CIQ56447.001		10.5886/msuujw	Gouvernement du Qubec	CIQ	Collection d'insectes du Qubec	PreservedSpecimen	CIQ56447.001	Comeau, Nol M.	1				CIQ56447	1954-08-01/1954-08-31	213	243	1954	8		North America	Canada	Quebec	Lac des Chicots	46.8086	-72.9394	10000	Canadian Geographical Names Database			Taeniogaster obliqua (Say, 1839)	Cordulegaster obliqua (Say, 1839)	Metazoa	Arthropoda	Insecta	Odonata	Cordulegastridae	Cordulegaster	obliqua		Species	(Say, 1839)	ICZN
5ca5ab73-2f84-4f8d-a58d-991b6b3fbb47	PhysicalObject	2019/12/03	en|fr	http://creativecommons.org/publicdomain/zero/1.0/legalcode	Gouvernement du Qubec	CIQ56448.001		10.5886/msuujw	Gouvernement du Qubec	CIQ	Collection d'insectes du Qubec	PreservedSpecimen	CIQ56448.001	Comeau, Nol M.	1				CIQ56448	1954/08/01	213	213	1954	8	1	North America	Canada	Quebec	Lac des Chicots	46.8086	-72.9394	10000	Canadian Geographical Names Database			Taeniogaster obliqua (Say, 1839)	Cordulegaster obliqua (Say, 1839)	Metazoa	Arthropoda	Insecta	Odonata	Cordulegastridae	Cordulegaster	obliqua		Species	(Say, 1839)	ICZN
98c962ee-bb47-49fa-be55-32ea4b8f7217	PhysicalObject	2019/12/03	en|fr	http://creativecommons.org/publicdomain/zero/1.0/legalcode	Gouvernement du Qubec	CIQ56449.001		10.5886/msuujw	Gouvernement du Qubec	CIQ	Collection d'insectes du Qubec	PreservedSpecimen	CIQ56449.001	Comeau, Nol M.	1				CIQ56449	1956/07/11	193	193	1956	7	11	North America	Canada	Quebec	Quebec	52	-72	1000000	Canadian Geographical Names Database			Taeniogaster obliqua (Say, 1839)	Cordulegaster obliqua (Say, 1839)	Metazoa	Arthropoda	Insecta	Odonata	Cordulegastridae	Cordulegaster	obliqua		Species	(Say, 1839)	ICZN
74f43490-a392-43e6-a65b-586dcdc0cefa	PhysicalObject	2019/12/03	en|fr	http://creativecommons.org/publicdomain/zero/1.0/legalcode	Gouvernement du Qubec	CIQ56450.001		10.5886/msuujw	Gouvernement du Qubec	CIQ	Collection d'insectes du Qubec	PreservedSpecimen	CIQ56450.001	Comeau, Nol M.	1				CIQ56450	1954/08/01	213	213	1954	8	1	North America	Canada	Quebec	Lac des Chicots	46.8086	-72.9394	10000	Canadian Geographical Names Database			Taeniogaster obliqua (Say, 1839)	Cordulegaster obliqua (Say, 1839)	Metazoa	Arthropoda	Insecta	Odonata	Cordulegastridae	Cordulegaster	obliqua		Species	(Say, 1839)	ICZN
ae938a3f-e897-4cf2-9fac-b980cd859ccb	PhysicalObject	2019/12/03	en|fr	http://creativecommons.org/publicdomain/zero/1.0/legalcode	Gouvernement du Qubec	CIQ56485.001		10.5886/msuujw	Gouvernement du Qubec	CIQ	Collection d'insectes du Qubec	PreservedSpecimen	CIQ56485.001		1				CIQ56485	1938/06/13	164	164	1938	6	13	North America	Canada	Quebec	ële d'Orlans	46.9183	-70.9764	10000	Canadian Geographical Names Database			Zoraena diastatops (Selys, 1854)	Cordulegaster diastatops (Selys, 1854)	Metazoa	Arthropoda	Insecta	Odonata	Cordulegastridae	Cordulegaster	diastatops		Species	(Selys, 1854)	ICZN
38d2b7d3-b81b-407e-90a9-77f32d90d9d8	PhysicalObject	2019/12/03	en|fr	http://creativecommons.org/publicdomain/zero/1.0/legalcode	Gouvernement du Qubec	CIQ56486.001		10.5886/msuujw	Gouvernement du Qubec	CIQ	Collection d'insectes du Qubec	PreservedSpecimen	CIQ56486.001	Robert, Adrien	1				CIQ56486	1938/06/28	179	179	1938	6	28	North America	Canada	Quebec	Rigaud	45.4833	-74.3	10000	Canadian Geographical Names Database			Zoraena diastatops (Selys, 1854)	Cordulegaster diastatops (Selys, 1854)	Metazoa	Arthropoda	Insecta	Odonata	Cordulegastridae	Cordulegaster	diastatops		Species	(Selys, 1854)	ICZN
5918502d-18c5-47b1-b446-d37d95157ee1	PhysicalObject	2019/12/03	en|fr	http://creativecommons.org/publicdomain/zero/1.0/legalcode	Gouvernement du Qubec	CIQ56487.001		10.5886/msuujw	Gouvernement du Qubec	CIQ	Collection d'insectes du Qubec	PreservedSpecimen	CIQ56487.001	Robert, Adrien	1				CIQ56487	1938/06/19	170	170	1938	6	19	North America	Canada	Quebec	Rigaud	45.4833	-74.3	10000	Canadian Geographical Names Database			Zoraena diastatops (Selys, 1854)	Cordulegaster diastatops (Selys, 1854)	Metazoa	Arthropoda	Insecta	Odonata	Cordulegastridae	Cordulegaster	diastatops		Species	(Selys, 1854)	ICZN
3185ea80-8e40-4438-b65b-12927b6e510a	PhysicalObject	2019/12/03	en|fr	http://creativecommons.org/publicdomain/zero/1.0/legalcode	Gouvernement du Qubec	CIQ56488.001		10.5886/msuujw	Gouvernement du Qubec	CIQ	Collection d'insectes du Qubec	PreservedSpecimen	CIQ56488.001	Laplante, Jean-Paul	1				CIQ56488	1955/06/23	174	174	1955	6	23	North America	Canada	Quebec	Trois-Saumons	47.1608	-70.3161	10000	Canadian Geographical Names Database	Laplante, Jean-Paul		Cordulia shurtleffii Scudder, 1866	Cordulia shurtleffii Scudder, 1866	Metazoa	Arthropoda	Insecta	Odonata	Corduliidae	Cordulia	shurtleffii		Species	Scudder, 1866	ICZN
9a388eab-6679-4dbd-a058-b2d2dbd629a8	PhysicalObject	2019/12/03	en|fr	http://creativecommons.org/publicdomain/zero/1.0/legalcode	Gouvernement du Qubec	CIQ56489.001		10.5886/msuujw	Gouvernement du Qubec	CIQ	Collection d'insectes du Qubec	PreservedSpecimen	CIQ56489.001	Laplante, Jean-Paul	1				CIQ56489	1955/06/23	174	174	1955	6	23	North America	Canada	Quebec	Trois-Saumons	47.1608	-70.3161	10000	Canadian Geographical Names Database	Laplante, Jean-Paul		Cordulia shurtleffii Scudder, 1866	Cordulia shurtleffii Scudder, 1866	Metazoa	Arthropoda	Insecta	Odonata	Corduliidae	Cordulia	shurtleffii		Species	Scudder, 1866	ICZN
d2e9c8b0-6344-47a9-81f1-5bd9df270e83	PhysicalObject	2019/12/03	en|fr	http://creativecommons.org/publicdomain/zero/1.0/legalcode	Gouvernement du Qubec	CIQ56490.001		10.5886/msuujw	Gouvernement du Qubec	CIQ	Collection d'insectes du Qubec	PreservedSpecimen	CIQ56490.001	Laplante, Jean-Paul	1				CIQ56490	1955/07/27	208	208	1955	7	27	North America	Canada	Quebec	Woburn	45.3847	-70.8636	10000	Canadian Geographical Names Database	Laplante, Jean-Paul		Dorocordulia libera (Selys, 1871)	Dorocordulia libera (Selys, 1871)	Metazoa	Arthropoda	Insecta	Odonata	Corduliidae	Dorocordulia	libera		Species	(Selys, 1871)	ICZN
8b65e5a7-6d4b-4354-93ec-498869c34ac4	PhysicalObject	2019/12/03	en|fr	http://creativecommons.org/publicdomain/zero/1.0/legalcode	Gouvernement du Qubec	CIQ56491.001		10.5886/msuujw	Gouvernement du Qubec	CIQ	Collection d'insectes du Qubec	PreservedSpecimen	CIQ56491.001	Comeau, Nol M.	1				CIQ56491	1956/06/26	178	178	1956	6	26	North America	Canada	Quebec	Woburn	45.3847	-70.8636	10000	Canadian Geographical Names Database			Epitheca canis (McLachlan, 1886)	Epitheca canis (McLachlan, 1886)	Metazoa	Arthropoda	Insecta	Odonata	Corduliidae	Epitheca	canis		Species	(McLachlan, 1886)	ICZN
c8f2aef7-e2b6-44b6-a2b6-5f861db6f4da	PhysicalObject	2019/12/03	en|fr	http://creativecommons.org/publicdomain/zero/1.0/legalcode	Gouvernement du Qubec	CIQ56492.001		10.5886/msuujw	Gouvernement du Qubec	CIQ	Collection d'insectes du Qubec	PreservedSpecimen	CIQ56492.001	Comeau, Nol M.	1				CIQ56492	1955/06/13	164	164	1955	6	13	North America	Canada	Quebec	Woburn	45.3847	-70.8636	10000	Canadian Geographical Names Database			Epitheca canis (McLachlan, 1886)	Epitheca canis (McLachlan, 1886)	Metazoa	Arthropoda	Insecta	Odonata	Corduliidae	Epitheca	canis		Species	(McLachlan, 1886)	ICZN
8ebd158d-bfbc-42f4-9047-ed79419fee41	PhysicalObject	2019/12/03	en|fr	http://creativecommons.org/publicdomain/zero/1.0/legalcode	Gouvernement du Qubec	CIQ56493.001		10.5886/msuujw	Gouvernement du Qubec	CIQ	Collection d'insectes du Qubec	PreservedSpecimen	CIQ56493.001	Comeau, Nol M.	1				CIQ56493	1955/06/14	165	165	1955	6	14	North America	Canada	Quebec	Woburn	45.3847	-70.8636	10000	Canadian Geographical Names Database			Epitheca canis (McLachlan, 1886)	Epitheca canis (McLachlan, 1886)	Metazoa	Arthropoda	Insecta	Odonata	Corduliidae	Epitheca	canis		Species	(McLachlan, 1886)	ICZN
132d4f12-99d0-427d-8b53-7dfcb28bdd15	PhysicalObject	2019/12/03	en|fr	http://creativecommons.org/publicdomain/zero/1.0/legalcode	Gouvernement du Qubec	CIQ56494.001		10.5886/msuujw	Gouvernement du Qubec	CIQ	Collection d'insectes du Qubec	PreservedSpecimen	CIQ56494.001	Comeau, Nol M.	1				CIQ56494	1955/06/17	168	168	1955	6	17	North America	Canada	Quebec	Woburn	45.3847	-70.8636	10000	Canadian Geographical Names Database			Epitheca canis (McLachlan, 1886)	Epitheca canis (McLachlan, 1886)	Metazoa	Arthropoda	Insecta	Odonata	Corduliidae	Epitheca	canis		Species	(McLachlan, 1886)	ICZN
aea78149-7b48-42b3-a470-2c87aecee4ea	PhysicalObject	2019/12/03	en|fr	http://creativecommons.org/publicdomain/zero/1.0/legalcode	Gouvernement du Qubec	CIQ56495.001		10.5886/msuujw	Gouvernement du Qubec	CIQ	Collection d'insectes du Qubec	PreservedSpecimen	CIQ56495.001	Comeau, Nol M.	1				CIQ56495	1956/06/28	180	180	1956	6	28	North America	Canada	Quebec	Woburn	45.3847	-70.8636	10000	Canadian Geographical Names Database			Epitheca canis (McLachlan, 1886)	Epitheca canis (McLachlan, 1886)	Metazoa	Arthropoda	Insecta	Odonata	Corduliidae	Epitheca	canis		Species	(McLachlan, 1886)	ICZN
a980ce12-25c6-4a89-96ff-7f9123ce1223	PhysicalObject	2019/12/03	en|fr	http://creativecommons.org/publicdomain/zero/1.0/legalcode	Gouvernement du Qubec	CIQ56496.001		10.5886/msuujw	Gouvernement du Qubec	CIQ	Collection d'insectes du Qubec	PreservedSpecimen	CIQ56496.001	Comeau, Nol M.	1				CIQ56496	1955/06/18	169	169	1955	6	18	North America	Canada	Quebec	Woburn	45.3847	-70.8636	10000	Canadian Geographical Names Database			Epitheca canis (McLachlan, 1886)	Epitheca canis (McLachlan, 1886)	Metazoa	Arthropoda	Insecta	Odonata	Corduliidae	Epitheca	canis		Species	(McLachlan, 1886)	ICZN
cdeed780-21e5-4c25-a2ee-a38d25e13c50	PhysicalObject	2019/12/03	en|fr	http://creativecommons.org/publicdomain/zero/1.0/legalcode	Gouvernement du Qubec	CIQ56497.001		10.5886/msuujw	Gouvernement du Qubec	CIQ	Collection d'insectes du Qubec	PreservedSpecimen	CIQ56497.001	Comeau, Nol M.	1				CIQ56497	1955/06/13	164	164	1955	6	13	North America	Canada	Quebec	Woburn	45.3847	-70.8636	10000	Canadian Geographical Names Database			Epitheca canis (McLachlan, 1886)	Epitheca canis (McLachlan, 1886)	Metazoa	Arthropoda	Insecta	Odonata	Corduliidae	Epitheca	canis		Species	(McLachlan, 1886)	ICZN
c29b110f-dd1b-4678-9f8c-31e7822bae54	PhysicalObject	2019/12/03	en|fr	http://creativecommons.org/publicdomain/zero/1.0/legalcode	Gouvernement du Qubec	CIQ56498.001		10.5886/msuujw	Gouvernement du Qubec	CIQ	Collection d'insectes du Qubec	PreservedSpecimen	CIQ56498.001	Comeau, Nol M.	1				CIQ56498	1956/07/11	193	193	1956	7	11	North America	Canada	Quebec	Quebec	52	-72	1000000	Canadian Geographical Names Database			Epitheca canis (McLachlan, 1886)	Epitheca canis (McLachlan, 1886)	Metazoa	Arthropoda	Insecta	Odonata	Corduliidae	Epitheca	canis		Species	(McLachlan, 1886)	ICZN
026096e3-a2eb-4bf5-884a-7291cc71cded	PhysicalObject	2019/12/03	en|fr	http://creativecommons.org/publicdomain/zero/1.0/legalcode	Gouvernement du Qubec	CIQ56499.001		10.5886/msuujw	Gouvernement du Qubec	CIQ	Collection d'insectes du Qubec	PreservedSpecimen	CIQ56499.001	Comeau, Nol M.	1				CIQ56499	1955/07/26	207	207	1955	7	26	North America	Canada	Quebec	Woburn	45.3847	-70.8636	10000	Canadian Geographical Names Database			Epitheca canis (McLachlan, 1886)	Epitheca canis (McLachlan, 1886)	Metazoa	Arthropoda	Insecta	Odonata	Corduliidae	Epitheca	canis		Species	(McLachlan, 1886)	ICZN
23efeb9f-ef75-4abe-b671-97721ab2bd27	PhysicalObject	2019/12/03	en|fr	http://creativecommons.org/publicdomain/zero/1.0/legalcode	Gouvernement du Qubec	CIQ56500.001		10.5886/msuujw	Gouvernement du Qubec	CIQ	Collection d'insectes du Qubec	PreservedSpecimen	CIQ56500.001	Comeau, Nol M.	1				CIQ56500	1955/07/15	196	196	1955	7	15	North America	Canada	Quebec	Woburn	45.3847	-70.8636	10000	Canadian Geographical Names Database			Epitheca canis (McLachlan, 1886)	Epitheca canis (McLachlan, 1886)	Metazoa	Arthropoda	Insecta	Odonata	Corduliidae	Epitheca	canis		Species	(McLachlan, 1886)	ICZN
39524c89-e1ee-4428-90be-0cdbf15e7cff	PhysicalObject	2019/12/03	en|fr	http://creativecommons.org/publicdomain/zero/1.0/legalcode	Gouvernement du Qubec	CIQ56501.001		10.5886/msuujw	Gouvernement du Qubec	CIQ	Collection d'insectes du Qubec	PreservedSpecimen	CIQ56501.001	Comeau, Nol M.	1				CIQ56501	1956/07/11	193	193	1956	7	11	North America	Canada	Quebec	Quebec	52	-72	1000000	Canadian Geographical Names Database			Epitheca canis (McLachlan, 1886)	Epitheca canis (McLachlan, 1886)	Metazoa	Arthropoda	Insecta	Odonata	Corduliidae	Epitheca	canis		Species	(McLachlan, 1886)	ICZN
3c1477f8-a096-4e62-b700-25646c383531	PhysicalObject	2019/12/03	en|fr	http://creativecommons.org/publicdomain/zero/1.0/legalcode	Gouvernement du Qubec	CIQ56502.001		10.5886/msuujw	Gouvernement du Qubec	CIQ	Collection d'insectes du Qubec	PreservedSpecimen	CIQ56502.001	Comeau, Nol M.	1				CIQ56502	1955/06/16	167	167	1955	6	16	North America	Canada	Quebec	Woburn	45.3847	-70.8636	10000	Canadian Geographical Names Database			Epitheca canis (McLachlan, 1886)	Epitheca canis (McLachlan, 1886)	Metazoa	Arthropoda	Insecta	Odonata	Corduliidae	Epitheca	canis		Species	(McLachlan, 1886)	ICZN
4ad448b4-4590-4e89-aa3e-8d5c50ece086	PhysicalObject	2019/12/03	en|fr	http://creativecommons.org/publicdomain/zero/1.0/legalcode	Gouvernement du Qubec	CIQ56503.001		10.5886/msuujw	Gouvernement du Qubec	CIQ	Collection d'insectes du Qubec	PreservedSpecimen	CIQ56503.001	Comeau, Nol M.	1				CIQ56503	1955/06/16	167	167	1955	6	16	North America	Canada	Quebec	Woburn	45.3847	-70.8636	10000	Canadian Geographical Names Database			Epitheca canis (McLachlan, 1886)	Epitheca canis (McLachlan, 1886)	Metazoa	Arthropoda	Insecta	Odonata	Corduliidae	Epitheca	canis		Species	(McLachlan, 1886)	ICZN
e544f4ac-be11-43db-b98b-dff865f0d3d1	PhysicalObject	2019/12/03	en|fr	http://creativecommons.org/publicdomain/zero/1.0/legalcode	Gouvernement du Qubec	CIQ56504.001		10.5886/msuujw	Gouvernement du Qubec	CIQ	Collection d'insectes du Qubec	PreservedSpecimen	CIQ56504.001	Comeau, Nol M.	1				CIQ56504	1955/07/25	206	206	1955	7	25	North America	Canada	Quebec	Woburn	45.3847	-70.8636	10000	Canadian Geographical Names Database			Epitheca canis (McLachlan, 1886)	Epitheca canis (McLachlan, 1886)	Metazoa	Arthropoda	Insecta	Odonata	Corduliidae	Epitheca	canis		Species	(McLachlan, 1886)	ICZN
9f4a132b-6c61-4278-9ed5-0c2f3d88242d	PhysicalObject	2019/12/03	en|fr	http://creativecommons.org/publicdomain/zero/1.0/legalcode	Gouvernement du Qubec	CIQ56505.001		10.5886/msuujw	Gouvernement du Qubec	CIQ	Collection d'insectes du Qubec	PreservedSpecimen	CIQ56505.001	Comeau, Nol M.	1				CIQ56505	1955/06/17	168	168	1955	6	17	North America	Canada	Quebec	Woburn	45.3847	-70.8636	10000	Canadian Geographical Names Database			Epitheca canis (McLachlan, 1886)	Epitheca canis (McLachlan, 1886)	Metazoa	Arthropoda	Insecta	Odonata	Corduliidae	Epitheca	canis		Species	(McLachlan, 1886)	ICZN
cdb7eda5-5e67-4f80-8f8b-9ee23fda3e31	PhysicalObject	2019/12/03	en|fr	http://creativecommons.org/publicdomain/zero/1.0/legalcode	Gouvernement du Qubec	CIQ56506.001		10.5886/msuujw	Gouvernement du Qubec	CIQ	Collection d'insectes du Qubec	PreservedSpecimen	CIQ56506.001	Laplante, Jean-Paul	1				CIQ56506	1955/06/13	164	164	1955	6	13	North America	Canada	Quebec	Woburn	45.3847	-70.8636	10000	Canadian Geographical Names Database	Laplante, Jean-Paul		Epitheca canis (McLachlan, 1886)	Epitheca canis (McLachlan, 1886)	Metazoa	Arthropoda	Insecta	Odonata	Corduliidae	Epitheca	canis		Species	(McLachlan, 1886)	ICZN
512ddd0b-ceb7-40c3-a30f-d37c4a763b99	PhysicalObject	2019/12/03	en|fr	http://creativecommons.org/publicdomain/zero/1.0/legalcode	Gouvernement du Qubec	CIQ56507.001		10.5886/msuujw	Gouvernement du Qubec	CIQ	Collection d'insectes du Qubec	PreservedSpecimen	CIQ56507.001	Comeau, Nol M.	1				CIQ56507	1954/07/04	185	185	1954	7	4	North America	Canada	Quebec	Lac Long, Hervey Jonction	46.85	-72.45	10000	Canadian Geographical Names Data Base			Epitheca canis (McLachlan, 1886)	Epitheca canis (McLachlan, 1886)	Metazoa	Arthropoda	Insecta	Odonata	Corduliidae	Epitheca	canis		Species	(McLachlan, 1886)	ICZN
59c16b6d-f7c7-4b8c-ab68-ad31b869092d	PhysicalObject	2019/12/03	en|fr	http://creativecommons.org/publicdomain/zero/1.0/legalcode	Gouvernement du Qubec	CIQ56508.001		10.5886/msuujw	Gouvernement du Qubec	CIQ	Collection d'insectes du Qubec	PreservedSpecimen	CIQ56508.001	Laplante, Jean-Paul	1				CIQ56508	1955/06/15	166	166	1955	6	15	North America	Canada	Quebec	Woburn	45.3847	-70.8636	10000	Canadian Geographical Names Database	Laplante, Jean-Paul		Epitheca canis (McLachlan, 1886)	Epitheca canis (McLachlan, 1886)	Metazoa	Arthropoda	Insecta	Odonata	Corduliidae	Epitheca	canis		Species	(McLachlan, 1886)	ICZN
7d411a02-3bb7-4cdb-95ec-4cf55ef710ab	PhysicalObject	2019/12/03	en|fr	http://creativecommons.org/publicdomain/zero/1.0/legalcode	Gouvernement du Qubec	CIQ56509.001		10.5886/msuujw	Gouvernement du Qubec	CIQ	Collection d'insectes du Qubec	PreservedSpecimen	CIQ56509.001	Laplante, Jean-Paul	1				CIQ56509	1955/06/15	166	166	1955	6	15	North America	Canada	Quebec	Woburn	45.3847	-70.8636	10000	Canadian Geographical Names Database	Laplante, Jean-Paul		Epitheca canis (McLachlan, 1886)	Epitheca canis (McLachlan, 1886)	Metazoa	Arthropoda	Insecta	Odonata	Corduliidae	Epitheca	canis		Species	(McLachlan, 1886)	ICZN
05ebaee6-63a2-4549-9cf2-376154cf3847	PhysicalObject	2019/12/03	en|fr	http://creativecommons.org/publicdomain/zero/1.0/legalcode	Gouvernement du Qubec	CIQ56510.001		10.5886/msuujw	Gouvernement du Qubec	CIQ	Collection d'insectes du Qubec	PreservedSpecimen	CIQ56510.001	Laplante, Jean-Paul	1				CIQ56510	1955/06/13	164	164	1955	6	13	North America	Canada	Quebec	Woburn	45.3847	-70.8636	10000	Canadian Geographical Names Database	Laplante, Jean-Paul		Epitheca canis (McLachlan, 1886)	Epitheca canis (McLachlan, 1886)	Metazoa	Arthropoda	Insecta	Odonata	Corduliidae	Epitheca	canis		Species	(McLachlan, 1886)	ICZN
6c5b504f-6a6b-4b4b-9425-8cc40862fb38	PhysicalObject	2019/12/03	en|fr	http://creativecommons.org/publicdomain/zero/1.0/legalcode	Gouvernement du Qubec	CIQ56511.001		10.5886/msuujw	Gouvernement du Qubec	CIQ	Collection d'insectes du Qubec	PreservedSpecimen	CIQ56511.001	Laplante, Jean-Paul	1				CIQ56511	1937/06/13	164	164	1937	6	13	North America	Canada	Quebec	Rigaud	45.4833	-74.3	10000	Canadian Geographical Names Database	Laplante, Jean-Paul		Epitheca canis (McLachlan, 1886)	Epitheca canis (McLachlan, 1886)	Metazoa	Arthropoda	Insecta	Odonata	Corduliidae	Epitheca	canis		Species	(McLachlan, 1886)	ICZN
50101cdf-525d-468a-974a-2beae286566f	PhysicalObject	2019/12/03	en|fr	http://creativecommons.org/publicdomain/zero/1.0/legalcode	Gouvernement du Qubec	CIQ56512.001		10.5886/msuujw	Gouvernement du Qubec	CIQ	Collection d'insectes du Qubec	PreservedSpecimen	CIQ56512.001	Laplante, Jean-Paul	1				CIQ56512	1937/06/13	164	164	1937	6	13	North America	Canada	Quebec	Rigaud	45.4833	-74.3	10000	Canadian Geographical Names Database	Laplante, Jean-Paul		Epitheca canis (McLachlan, 1886)	Epitheca canis (McLachlan, 1886)	Metazoa	Arthropoda	Insecta	Odonata	Corduliidae	Epitheca	canis		Species	(McLachlan, 1886)	ICZN
715253fa-8aeb-4b19-83d5-30212abf6c3f	PhysicalObject	2019/12/03	en|fr	http://creativecommons.org/publicdomain/zero/1.0/legalcode	Gouvernement du Qubec	CIQ56513.001		10.5886/msuujw	Gouvernement du Qubec	CIQ	Collection d'insectes du Qubec	PreservedSpecimen	CIQ56513.001	Laplante, Jean-Paul	1				CIQ56513	1955/06/15	166	166	1955	6	15	North America	Canada	Quebec	Woburn	45.3847	-70.8636	10000	Canadian Geographical Names Database	Laplante, Jean-Paul		Epitheca canis (McLachlan, 1886)	Epitheca canis (McLachlan, 1886)	Metazoa	Arthropoda	Insecta	Odonata	Corduliidae	Epitheca	canis		Species	(McLachlan, 1886)	ICZN
aeea5f8c-83bc-4085-b11f-bb2bc7626307	PhysicalObject	2019/12/03	en|fr	http://creativecommons.org/publicdomain/zero/1.0/legalcode	Gouvernement du Qubec	CIQ56514.001		10.5886/msuujw	Gouvernement du Qubec	CIQ	Collection d'insectes du Qubec	PreservedSpecimen	CIQ56514.001	Laplante, Jean-Paul	1				CIQ56514	1955/06/15	166	166	1955	6	15	North America	Canada	Quebec	Woburn	45.3847	-70.8636	10000	Canadian Geographical Names Database	Laplante, Jean-Paul		Epitheca canis (McLachlan, 1886)	Epitheca canis (McLachlan, 1886)	Metazoa	Arthropoda	Insecta	Odonata	Corduliidae	Epitheca	canis		Species	(McLachlan, 1886)	ICZN
3a57ea04-c12a-43b4-947f-57feafde1480	PhysicalObject	2019/12/03	en|fr	http://creativecommons.org/publicdomain/zero/1.0/legalcode	Gouvernement du Qubec	CIQ56515.001		10.5886/msuujw	Gouvernement du Qubec	CIQ	Collection d'insectes du Qubec	PreservedSpecimen	CIQ56515.001	Laplante, Jean-Paul	1				CIQ56515	1955/06/13	164	164	1955	6	13	North America	Canada	Quebec	Woburn	45.3847	-70.8636	10000	Canadian Geographical Names Database	Laplante, Jean-Paul		Epitheca canis (McLachlan, 1886)	Epitheca canis (McLachlan, 1886)	Metazoa	Arthropoda	Insecta	Odonata	Corduliidae	Epitheca	canis		Species	(McLachlan, 1886)	ICZN
bd89f527-6e19-4999-9936-e80fde8c5005	PhysicalObject	2019/12/03	en|fr	http://creativecommons.org/publicdomain/zero/1.0/legalcode	Gouvernement du Qubec	CIQ56516.001		10.5886/msuujw	Gouvernement du Qubec	CIQ	Collection d'insectes du Qubec	PreservedSpecimen	CIQ56516.001	Laplante, Jean-Paul	1				CIQ56516	1955/06/13	164	164	1955	6	13	North America	Canada	Quebec	Woburn	45.3847	-70.8636	10000	Canadian Geographical Names Database	Laplante, Jean-Paul		Epitheca canis (McLachlan, 1886)	Epitheca canis (McLachlan, 1886)	Metazoa	Arthropoda	Insecta	Odonata	Corduliidae	Epitheca	canis		Species	(McLachlan, 1886)	ICZN
95bfd73b-954b-47bc-871a-ad28c054fc78	PhysicalObject	2019/12/03	en|fr	http://creativecommons.org/publicdomain/zero/1.0/legalcode	Gouvernement du Qubec	CIQ56517.001		10.5886/msuujw	Gouvernement du Qubec	CIQ	Collection d'insectes du Qubec	PreservedSpecimen	CIQ56517.001	Laplante, Jean-Paul	1				CIQ56517	1955/06/13	164	164	1955	6	13	North America	Canada	Quebec	Woburn	45.3847	-70.8636	10000	Canadian Geographical Names Database	Laplante, Jean-Paul		Epitheca canis (McLachlan, 1886)	Epitheca canis (McLachlan, 1886)	Metazoa	Arthropoda	Insecta	Odonata	Corduliidae	Epitheca	canis		Species	(McLachlan, 1886)	ICZN
64f02098-bbcf-4f97-8a6d-66a3f3d5b8cb	PhysicalObject	2019/12/03	en|fr	http://creativecommons.org/publicdomain/zero/1.0/legalcode	Gouvernement du Qubec	CIQ56518.001		10.5886/msuujw	Gouvernement du Qubec	CIQ	Collection d'insectes du Qubec	PreservedSpecimen	CIQ56518.001	Mercier, Paul-Eugne	1				CIQ56518	1937/07/18	199	199	1937	7	18	North America	Canada	Quebec	Granby	45.4	-72.7333	10000	Canadian Geographical Names Database			Epitheca cynosura (Say, 1839)	Epitheca cynosura (Say, 1839)	Metazoa	Arthropoda	Insecta	Odonata	Corduliidae	Epitheca	cynosura		Species	(Say, 1839)	ICZN
a5d1e218-911a-4045-b1c4-de82abb18d14	PhysicalObject	2019/12/03	en|fr	http://creativecommons.org/publicdomain/zero/1.0/legalcode	Gouvernement du Qubec	CIQ56519.001		10.5886/msuujw	Gouvernement du Qubec	CIQ	Collection d'insectes du Qubec	PreservedSpecimen	CIQ56519.001	Mercier, Paul-Eugne	1				CIQ56519	1937/06/17	168	168	1937	6	17	North America	Canada	Quebec	Granby	45.4	-72.7333	10000	Canadian Geographical Names Database			Epitheca cynosura (Say, 1839)	Epitheca cynosura (Say, 1839)	Metazoa	Arthropoda	Insecta	Odonata	Corduliidae	Epitheca	cynosura		Species	(Say, 1839)	ICZN
e81578d7-601f-41f5-aac6-ce103f043d37	PhysicalObject	2019/12/03	en|fr	http://creativecommons.org/publicdomain/zero/1.0/legalcode	Gouvernement du Qubec	CIQ56520.001		10.5886/msuujw	Gouvernement du Qubec	CIQ	Collection d'insectes du Qubec	PreservedSpecimen	CIQ56520.001	Laplante, Jean-Paul	1				CIQ56520	1955/06/13	164	164	1955	6	13	North America	Canada	Quebec	Woburn	45.3847	-70.8636	10000	Canadian Geographical Names Database	Laplante, Jean-Paul		Epitheca cynosura (Say, 1839)	Epitheca cynosura (Say, 1839)	Metazoa	Arthropoda	Insecta	Odonata	Corduliidae	Epitheca	cynosura		Species	(Say, 1839)	ICZN
94d072b9-5b01-47e8-99e9-08444af2663e	PhysicalObject	2019/12/03	en|fr	http://creativecommons.org/publicdomain/zero/1.0/legalcode	Gouvernement du Qubec	CIQ56521.001		10.5886/msuujw	Gouvernement du Qubec	CIQ	Collection d'insectes du Qubec	PreservedSpecimen	CIQ56521.001	Mercier, Paul-Eugne	1				CIQ56521	1937/06/24	175	175	1937	6	24	North America	Canada	Quebec	Granby	45.4	-72.7333	10000	Canadian Geographical Names Database			Epitheca cynosura (Say, 1839)	Epitheca cynosura (Say, 1839)	Metazoa	Arthropoda	Insecta	Odonata	Corduliidae	Epitheca	cynosura		Species	(Say, 1839)	ICZN
0104568f-ca48-4190-8e07-52999a0ab159	PhysicalObject	2019/12/03	en|fr	http://creativecommons.org/publicdomain/zero/1.0/legalcode	Gouvernement du Qubec	CIQ56522.001		10.5886/msuujw	Gouvernement du Qubec	CIQ	Collection d'insectes du Qubec	PreservedSpecimen	CIQ56522.001	Mercier, Paul-Eugne	1				CIQ56522	1937/06/20	171	171	1937	6	20	North America	Canada	Quebec	Granby	45.4	-72.7333	10000	Canadian Geographical Names Database			Epitheca cynosura (Say, 1839)	Epitheca cynosura (Say, 1839)	Metazoa	Arthropoda	Insecta	Odonata	Corduliidae	Epitheca	cynosura		Species	(Say, 1839)	ICZN
1b0bb743-fb8b-4d79-8d9c-270d676ea638	PhysicalObject	2019/12/03	en|fr	http://creativecommons.org/publicdomain/zero/1.0/legalcode	Gouvernement du Qubec	CIQ56523.001		10.5886/msuujw	Gouvernement du Qubec	CIQ	Collection d'insectes du Qubec	PreservedSpecimen	CIQ56523.001	Laplante, Jean-Paul	1				CIQ56523	1954/07/06	187	187	1954	7	6	North America	Canada	Quebec	Hervey-Jonction	46.8547	-72.4647	10000	Canadian Geographical Names Database	Laplante, Jean-Paul		Epitheca cynosura (Say, 1839)	Epitheca cynosura (Say, 1839)	Metazoa	Arthropoda	Insecta	Odonata	Corduliidae	Epitheca	cynosura		Species	(Say, 1839)	ICZN
3b84e9de-8be6-4697-880e-1b3fe9090b2b	PhysicalObject	2019/12/03	en|fr	http://creativecommons.org/publicdomain/zero/1.0/legalcode	Gouvernement du Qubec	CIQ56524.001		10.5886/msuujw	Gouvernement du Qubec	CIQ	Collection d'insectes du Qubec	PreservedSpecimen	CIQ56524.001	Laplante, Jean-Paul	1				CIQ56524	1954/07/06	187	187	1954	7	6	North America	Canada	Quebec	Hervey-Jonction	46.8547	-72.4647	10000	Canadian Geographical Names Database	Laplante, Jean-Paul		Epitheca cynosura (Say, 1839)	Epitheca cynosura (Say, 1839)	Metazoa	Arthropoda	Insecta	Odonata	Corduliidae	Epitheca	cynosura		Species	(Say, 1839)	ICZN
fbbc4fac-7ee8-40cf-9e2e-ff36016b401d	PhysicalObject	2019/12/03	en|fr	http://creativecommons.org/publicdomain/zero/1.0/legalcode	Gouvernement du Qubec	CIQ56525.001		10.5886/msuujw	Gouvernement du Qubec	CIQ	Collection d'insectes du Qubec	PreservedSpecimen	CIQ56525.001	Robert, Adrien	1				CIQ56525	1937/06/15	166	166	1937	6	15	North America	Canada	Quebec	Rigaud	45.4833	-74.3	10000	Canadian Geographical Names Database			Epitheca cynosura (Say, 1839)	Epitheca cynosura (Say, 1839)	Metazoa	Arthropoda	Insecta	Odonata	Corduliidae	Epitheca	cynosura		Species	(Say, 1839)	ICZN
5acb42c9-627b-4f1a-97dc-40e736c4f149	PhysicalObject	2019/12/03	en|fr	http://creativecommons.org/publicdomain/zero/1.0/legalcode	Gouvernement du Qubec	CIQ56526.001		10.5886/msuujw	Gouvernement du Qubec	CIQ	Collection d'insectes du Qubec	PreservedSpecimen	CIQ56526.001	Robert, Adrien	1				CIQ56526	1938/06/19	170	170	1938	6	19	North America	Canada	Quebec	Rigaud	45.4833	-74.3	10000	Canadian Geographical Names Database			Epicordulia princeps Hagen, 1861	Epitheca princeps princeps Hagen, 1861	Metazoa	Arthropoda	Insecta	Odonata	Corduliidae	Epitheca	princeps	princeps	Subspecies	Hagen, 1861	ICZN
b278074d-6980-45fd-a8aa-d6debbab7145	PhysicalObject	2019/12/03	en|fr	http://creativecommons.org/publicdomain/zero/1.0/legalcode	Gouvernement du Qubec	CIQ56527.001		10.5886/msuujw	Gouvernement du Qubec	CIQ	Collection d'insectes du Qubec	PreservedSpecimen	CIQ56527.001	Robert, Adrien	1				CIQ56527	1938/06/19	170	170	1938	6	19	North America	Canada	Quebec	Rigaud	45.4833	-74.3	10000	Canadian Geographical Names Database			Epicordulia princeps Hagen, 1861	Epitheca princeps princeps Hagen, 1861	Metazoa	Arthropoda	Insecta	Odonata	Corduliidae	Epitheca	princeps	princeps	Subspecies	Hagen, 1861	ICZN
38a25969-4b78-49dd-a30c-16dcc9a019d5	PhysicalObject	2019/12/03	en|fr	http://creativecommons.org/publicdomain/zero/1.0/legalcode	Gouvernement du Qubec	CIQ56528.001		10.5886/msuujw	Gouvernement du Qubec	CIQ	Collection d'insectes du Qubec	PreservedSpecimen	CIQ56528.001	Robert, Adrien	1				CIQ56528	1937/06/10	161	161	1937	6	10	North America	Canada	Quebec	Rigaud	45.4833	-74.3	10000	Canadian Geographical Names Database			Epitheca spinigera (Selys, 1871)	Epitheca spinigera (Selys, 1871)	Metazoa	Arthropoda	Insecta	Odonata	Corduliidae	Epitheca	spinigera		Species	(Selys, 1871)	ICZN
0a6c1dca-b33c-48ad-8e1f-c6ebd527fe14	PhysicalObject	2019/12/03	en|fr	http://creativecommons.org/publicdomain/zero/1.0/legalcode	Gouvernement du Qubec	CIQ56529.001		10.5886/msuujw	Gouvernement du Qubec	CIQ	Collection d'insectes du Qubec	PreservedSpecimen	CIQ56529.001	Robert, Adrien	1				CIQ56529	1938/06/08	159	159	1938	6	8	North America	Canada	Quebec	Rigaud	45.4833	-74.3	10000	Canadian Geographical Names Database			Epitheca spinigera (Selys, 1871)	Epitheca spinigera (Selys, 1871)	Metazoa	Arthropoda	Insecta	Odonata	Corduliidae	Epitheca	spinigera		Species	(Selys, 1871)	ICZN
5d74f6aa-f370-4aba-a405-106d7057b3d6	PhysicalObject	2019/12/03	en|fr	http://creativecommons.org/publicdomain/zero/1.0/legalcode	Gouvernement du Qubec	CIQ56530.001		10.5886/msuujw	Gouvernement du Qubec	CIQ	Collection d'insectes du Qubec	PreservedSpecimen	CIQ56530.001	Laplante, Jean-Paul	1				CIQ56530	1955/06/15	166	166	1955	6	15	North America	Canada	Quebec	Woburn	45.3847	-70.8636	10000	Canadian Geographical Names Database	Laplante, Jean-Paul		Epitheca spinigera (Selys, 1871)	Epitheca spinigera (Selys, 1871)	Metazoa	Arthropoda	Insecta	Odonata	Corduliidae	Epitheca	spinigera		Species	(Selys, 1871)	ICZN
96553c7e-6bf0-423a-b0f9-1722f1f99cef	PhysicalObject	2019/12/03	en|fr	http://creativecommons.org/publicdomain/zero/1.0/legalcode	Gouvernement du Qubec	CIQ56531.001		10.5886/msuujw	Gouvernement du Qubec	CIQ	Collection d'insectes du Qubec	PreservedSpecimen	CIQ56531.001	Laplante, Jean-Paul	1				CIQ56531	1946/07/25	206	206	1946	7	25	North America	Canada	Quebec	Ange-Gardien	45.35	-72.9333	10000	Canadian Geographical Names Database	Laplante, Jean-Paul		Somatochlora albicincta (Burmeister, 1839)	Somatochlora albicincta (Burmeister, 1839)	Metazoa	Arthropoda	Insecta	Odonata	Corduliidae	Somatochlora	albicincta		Species	(Burmeister, 1839)	ICZN
8e380459-115f-491a-83c9-df637dde31eb	PhysicalObject	2019/12/03	en|fr	http://creativecommons.org/publicdomain/zero/1.0/legalcode	Gouvernement du Qubec	CIQ56532.001		10.5886/msuujw	Gouvernement du Qubec	CIQ	Collection d'insectes du Qubec	PreservedSpecimen	CIQ56532.001	Laplante, Jean-Paul	1				CIQ56532	1955/07/27	208	208	1955	7	27	North America	Canada	Quebec	Woburn	45.3847	-70.8636	10000	Canadian Geographical Names Database	Laplante, Jean-Paul		Somatochlora elongata (Scudder, 1866)	Somatochlora elongata (Scudder, 1866)	Metazoa	Arthropoda	Insecta	Odonata	Corduliidae	Somatochlora	elongata		Species	(Scudder, 1866)	ICZN
c98e72e5-87d4-49dd-b5a8-159d5314f5d7	PhysicalObject	2019/12/03	en|fr	http://creativecommons.org/publicdomain/zero/1.0/legalcode	Gouvernement du Qubec	CIQ56533.001		10.5886/msuujw	Gouvernement du Qubec	CIQ	Collection d'insectes du Qubec	PreservedSpecimen	CIQ56533.001	Laplante, Jean-Paul	1				CIQ56533	1955/07/27	208	208	1955	7	27	North America	Canada	Quebec	Woburn	45.3847	-70.8636	10000	Canadian Geographical Names Database	Laplante, Jean-Paul		Somatochlora elongata (Scudder, 1866)	Somatochlora elongata (Scudder, 1866)	Metazoa	Arthropoda	Insecta	Odonata	Corduliidae	Somatochlora	elongata		Species	(Scudder, 1866)	ICZN
600c5529-f5b2-4433-8b13-14448bca5cd3	PhysicalObject	2019/12/03	en|fr	http://creativecommons.org/publicdomain/zero/1.0/legalcode	Gouvernement du Qubec	CIQ56534.001		10.5886/msuujw	Gouvernement du Qubec	CIQ	Collection d'insectes du Qubec	PreservedSpecimen	CIQ56534.001	Laplante, Jean-Paul	1				CIQ56534	1955/07/27	208	208	1955	7	27	North America	Canada	Quebec	Woburn	45.3847	-70.8636	10000	Canadian Geographical Names Database	Laplante, Jean-Paul		Somatochlora elongata (Scudder, 1866)	Somatochlora elongata (Scudder, 1866)	Metazoa	Arthropoda	Insecta	Odonata	Corduliidae	Somatochlora	elongata		Species	(Scudder, 1866)	ICZN
ac2f34bf-97b8-4496-bcc7-6f2e3b7d391c	PhysicalObject	2019/12/03	en|fr	http://creativecommons.org/publicdomain/zero/1.0/legalcode	Gouvernement du Qubec	CIQ56535.001		10.5886/msuujw	Gouvernement du Qubec	CIQ	Collection d'insectes du Qubec	PreservedSpecimen	CIQ56535.001	Laplante, Jean-Paul	1				CIQ56535	1955/07/27	208	208	1955	7	27	North America	Canada	Quebec	Woburn	45.3847	-70.8636	10000	Canadian Geographical Names Database	Laplante, Jean-Paul		Somatochlora elongata (Scudder, 1866)	Somatochlora elongata (Scudder, 1866)	Metazoa	Arthropoda	Insecta	Odonata	Corduliidae	Somatochlora	elongata		Species	(Scudder, 1866)	ICZN
fdc803ed-f0f4-4fda-843a-0b765e0a73e9	PhysicalObject	2019/12/03	en|fr	http://creativecommons.org/publicdomain/zero/1.0/legalcode	Gouvernement du Qubec	CIQ56536.001		10.5886/msuujw	Gouvernement du Qubec	CIQ	Collection d'insectes du Qubec	PreservedSpecimen	CIQ56536.001	Laplante, Jean-Paul	1				CIQ56536	1955/07/27	208	208	1955	7	27	North America	Canada	Quebec	Woburn	45.3847	-70.8636	10000	Canadian Geographical Names Database	Laplante, Jean-Paul		Somatochlora walshii (Scudder, 1866)	Somatochlora walshii (Scudder, 1866)	Metazoa	Arthropoda	Insecta	Odonata	Corduliidae	Somatochlora	walshii		Species	(Scudder, 1866)	ICZN
913a6f94-29b4-47c1-bb6e-10efe869e646	PhysicalObject	2019/12/03	en|fr	http://creativecommons.org/publicdomain/zero/1.0/legalcode	Gouvernement du Qubec	CIQ56545.001		10.5886/msuujw	Gouvernement du Qubec	CIQ	Collection d'insectes du Qubec	PreservedSpecimen	CIQ56545.001	Comeau, Nol M.	1				CIQ56545	1955/07/26	207	207	1955	7	26	North America	Canada	Quebec	Woburn	45.3847	-70.8636	10000	Canadian Geographical Names Database			Somatochlora kennedyi Walker, 1918	Somatochlora kennedyi Walker, 1918	Metazoa	Arthropoda	Insecta	Odonata	Corduliidae	Somatochlora	kennedyi		Species	Walker, 1918	ICZN
c054589e-b526-4ec8-a24e-0f6d200f972b	PhysicalObject	2019/12/03	en|fr	http://creativecommons.org/publicdomain/zero/1.0/legalcode	Gouvernement du Qubec	CIQ56546.001		10.5886/msuujw	Gouvernement du Qubec	CIQ	Collection d'insectes du Qubec	PreservedSpecimen	CIQ56546.001	Laplante, Jean-Paul	1				CIQ56546	1955/08/10	222	222	1955	8	10	North America	Canada	Quebec	Trois-Saumons	47.1608	-70.3161	10000	Canadian Geographical Names Database	Laplante, Jean-Paul		Somatochlora williamsoni Walker, 1907	Somatochlora williamsoni Walker, 1907	Metazoa	Arthropoda	Insecta	Odonata	Corduliidae	Somatochlora	williamsoni		Species	Walker, 1907	ICZN
79883cc8-5f05-46c3-aa36-9f550c0b6333	PhysicalObject	2019/12/03	en|fr	http://creativecommons.org/publicdomain/zero/1.0/legalcode	Gouvernement du Qubec	CIQ56548.001		10.5886/msuujw	Gouvernement du Qubec	CIQ	Collection d'insectes du Qubec	PreservedSpecimen	CIQ56548.001	Laplante, Jean-Paul	1				CIQ56548	1954/08/08	220	220	1954	8	8	North America	Canada	Quebec	Trois-Saumons	47.1608	-70.3161	10000	Canadian Geographical Names Database	Laplante, Jean-Paul		Somatochlora williamsoni Walker, 1907	Somatochlora williamsoni Walker, 1907	Metazoa	Arthropoda	Insecta	Odonata	Corduliidae	Somatochlora	williamsoni		Species	Walker, 1907	ICZN
f3a20148-a70a-4962-9718-692f89b05540	PhysicalObject	2019/12/03	en|fr	http://creativecommons.org/publicdomain/zero/1.0/legalcode	Gouvernement du Qubec	CIQ56550.001		10.5886/msuujw	Gouvernement du Qubec	CIQ	Collection d'insectes du Qubec	PreservedSpecimen	CIQ56550.001	Lacoursire, M.	1				CIQ56550	1947/07/03	184	184	1947	7	3	North America	Canada	Quebec	Duchesnay	49.1667	-65.9167	100000	Canadian Geographical Names Database	Needham, J.G.		Didymops transversa (Say, 1839)	Didymops transversa (Say, 1839)	Metazoa	Arthropoda	Insecta	Odonata	Macromiidae	Didymops	transversa		Species	(Say, 1839)	ICZN
1d3e3420-fc8f-49df-b206-2854a835295d	PhysicalObject	2019/12/03	en|fr	http://creativecommons.org/publicdomain/zero/1.0/legalcode	Gouvernement du Qubec	CIQ56551.001		10.5886/msuujw	Gouvernement du Qubec	CIQ	Collection d'insectes du Qubec	PreservedSpecimen	CIQ56551.001	Lambert, Robert	1				CIQ56551	1947/07/11	192	192	1947	7	11	North America	Canada	Quebec	Duchesnay	49.1667	-65.9167	100000	Canadian Geographical Names Database	Needham, J.G.		Didymops transversa (Say, 1839)	Didymops transversa (Say, 1839)	Metazoa	Arthropoda	Insecta	Odonata	Macromiidae	Didymops	transversa		Species	(Say, 1839)	ICZN
0ce4b227-05ba-4e23-be1d-ecaa9e2afee0	PhysicalObject	2019/12/03	en|fr	http://creativecommons.org/publicdomain/zero/1.0/legalcode	Gouvernement du Qubec	CIQ56552.001		10.5886/msuujw	Gouvernement du Qubec	CIQ	Collection d'insectes du Qubec	PreservedSpecimen	CIQ56552.001	Lambert, Robert	1				CIQ56552	1947/07/01	182	182	1947	7	1	North America	Canada	Quebec	Duchesnay	49.1667	-65.9167	100000	Canadian Geographical Names Database	Needham, J.G.		Didymops transversa (Say, 1839)	Didymops transversa (Say, 1839)	Metazoa	Arthropoda	Insecta	Odonata	Macromiidae	Didymops	transversa		Species	(Say, 1839)	ICZN
8c4eb021-f992-41f8-944d-7a52f429c5f7	PhysicalObject	2019/12/03	en|fr	http://creativecommons.org/publicdomain/zero/1.0/legalcode	Gouvernement du Qubec	CIQ56553.001		10.5886/msuujw	Gouvernement du Qubec	CIQ	Collection d'insectes du Qubec	PreservedSpecimen	CIQ56553.001	Trudel, P.	1				CIQ56553	1947/07/02	183	183	1947	7	2	North America	Canada	Quebec	Duchesnay	49.1667	-65.9167	100000	Canadian Geographical Names Database			Didymops transversa (Say, 1839)	Didymops transversa (Say, 1839)	Metazoa	Arthropoda	Insecta	Odonata	Macromiidae	Didymops	transversa		Species	(Say, 1839)	ICZN
c4a51736-47b7-482a-a724-a90dc2f46736	PhysicalObject	2019/12/03	en|fr	http://creativecommons.org/publicdomain/zero/1.0/legalcode	Gouvernement du Qubec	CIQ56554.001		10.5886/msuujw	Gouvernement du Qubec	CIQ	Collection d'insectes du Qubec	PreservedSpecimen	CIQ56554.001	Lacoursire, M.	1				CIQ56554	1947/07/03	184	184	1947	7	3	North America	Canada	Quebec	Duchesnay	49.1667	-65.9167	100000	Canadian Geographical Names Database	Needham, J.G.		Didymops transversa (Say, 1839)	Didymops transversa (Say, 1839)	Metazoa	Arthropoda	Insecta	Odonata	Macromiidae	Didymops	transversa		Species	(Say, 1839)	ICZN
78f8ea1a-3ef2-444e-ab32-4cdfc5ebab8f	PhysicalObject	2019/12/03	en|fr	http://creativecommons.org/publicdomain/zero/1.0/legalcode	Gouvernement du Qubec	CIQ56555.001		10.5886/msuujw	Gouvernement du Qubec	CIQ	Collection d'insectes du Qubec	PreservedSpecimen	CIQ56555.001	Comeau, Nol M.	1				CIQ56555	1955/06/14	165	165	1955	6	14	North America	Canada	Quebec	Woburn	45.3847	-70.8636	10000	Canadian Geographical Names Database			Didymops transversa (Say, 1839)	Didymops transversa (Say, 1839)	Metazoa	Arthropoda	Insecta	Odonata	Macromiidae	Didymops	transversa		Species	(Say, 1839)	ICZN
4b13f680-0069-4ac0-aae2-f524c2e07aff	PhysicalObject	2019/12/03	en|fr	http://creativecommons.org/publicdomain/zero/1.0/legalcode	Gouvernement du Qubec	CIQ56556.001		10.5886/msuujw	Gouvernement du Qubec	CIQ	Collection d'insectes du Qubec	PreservedSpecimen	CIQ56556.001	Comeau, Nol M.	1				CIQ56556	1954/07/09	190	190	1954	7	9	North America	Canada	Quebec	Lac Long, Hervey Jonction	46.85	-72.45	10000	Canadian Geographical Names Data Base			Didymops transversa (Say, 1839)	Didymops transversa (Say, 1839)	Metazoa	Arthropoda	Insecta	Odonata	Macromiidae	Didymops	transversa		Species	(Say, 1839)	ICZN
a95d118c-6ece-44d5-982a-c9514fce8a75	PhysicalObject	2019/12/03	en|fr	http://creativecommons.org/publicdomain/zero/1.0/legalcode	Gouvernement du Qubec	CIQ56585.001		10.5886/msuujw	Gouvernement du Qubec	CIQ	Collection d'insectes du Qubec	PreservedSpecimen	CIQ56585.001		1				CIQ56585	1960/08/30	243	243	1960	8	30	North America	Canada	Quebec	Station touristique Duchesnay	46.8694	-71.6403	1000	Canadian Geographical Names Database			Didymops transversa (Say, 1839)	Didymops transversa (Say, 1839)	Metazoa	Arthropoda	Insecta	Odonata	Macromiidae	Didymops	transversa		Species	(Say, 1839)	ICZN
dd51b44e-8743-4beb-bc66-531e4e9e8559	PhysicalObject	2019/12/03	en|fr	http://creativecommons.org/publicdomain/zero/1.0/legalcode	Gouvernement du Qubec	CIQ56587.001		10.5886/msuujw	Gouvernement du Qubec	CIQ	Collection d'insectes du Qubec	PreservedSpecimen	CIQ56587.001	Beique, Ren	1				CIQ56587	1964/06/19	171	171	1964	6	19	North America	Canada	Quebec	Sainte-Foy	46.7747	-71.2828	10000	Canadian Geographical Names Database	Beique, Ren		Didymops transversa (Say, 1839)	Didymops transversa (Say, 1839)	Metazoa	Arthropoda	Insecta	Odonata	Macromiidae	Didymops	transversa		Species	(Say, 1839)	ICZN
df89d057-81a8-4dc4-8755-0441240a2fd9	PhysicalObject	2019/12/03	en|fr	http://creativecommons.org/publicdomain/zero/1.0/legalcode	Gouvernement du Qubec	CIQ56588.001		10.5886/msuujw	Gouvernement du Qubec	CIQ	Collection d'insectes du Qubec	PreservedSpecimen	CIQ56588.001	Lacoursire, M.	1				CIQ56588	1947/07/09	190	190	1947	7	9	North America	Canada	Quebec	Duchesnay	49.1667	-65.9167	100000	Canadian Geographical Names Database	Needham, J.G.		Didymops transversa (Say, 1839)	Didymops transversa (Say, 1839)	Metazoa	Arthropoda	Insecta	Odonata	Macromiidae	Didymops	transversa		Species	(Say, 1839)	ICZN
2dc2a9d0-27cc-4e98-9da9-412f9be232fb	PhysicalObject	2019/12/03	en|fr	http://creativecommons.org/publicdomain/zero/1.0/legalcode	Gouvernement du Qubec	CIQ56589.001		10.5886/msuujw	Gouvernement du Qubec	CIQ	Collection d'insectes du Qubec	PreservedSpecimen	CIQ56589.001	Robert, Adrien	1				CIQ56589	1937/06/10	161	161	1937	6	10	North America	Canada	Quebec	Rigaud	45.4833	-74.3	10000	Canadian Geographical Names Database			Didymops transversa (Say, 1839)	Didymops transversa (Say, 1839)	Metazoa	Arthropoda	Insecta	Odonata	Macromiidae	Didymops	transversa		Species	(Say, 1839)	ICZN
0e4b998f-67c1-476a-a629-f0e5557b5bca	PhysicalObject	2019/12/03	en|fr	http://creativecommons.org/publicdomain/zero/1.0/legalcode	Gouvernement du Qubec	CIQ56590.001		10.5886/msuujw	Gouvernement du Qubec	CIQ	Collection d'insectes du Qubec	PreservedSpecimen	CIQ56590.001	Robert, Adrien	1				CIQ56590	1938/05/24	144	144	1938	5	24	North America	Canada	Quebec	Rigaud	45.4833	-74.3	10000	Canadian Geographical Names Database			Didymops transversa (Say, 1839)	Didymops transversa (Say, 1839)	Metazoa	Arthropoda	Insecta	Odonata	Macromiidae	Didymops	transversa		Species	(Say, 1839)	ICZN
40a80cb6-c046-410b-a5e6-3ac5e62a38d8	PhysicalObject	2019/12/03	en|fr	http://creativecommons.org/publicdomain/zero/1.0/legalcode	Gouvernement du Qubec	CIQ56591.001		10.5886/msuujw	Gouvernement du Qubec	CIQ	Collection d'insectes du Qubec	PreservedSpecimen	CIQ56591.001	Robert, Adrien	1				CIQ56591	1938/05/24	144	144	1938	5	24	North America	Canada	Quebec	Rigaud	45.4833	-74.3	10000	Canadian Geographical Names Database			Didymops transversa (Say, 1839)	Didymops transversa (Say, 1839)	Metazoa	Arthropoda	Insecta	Odonata	Macromiidae	Didymops	transversa		Species	(Say, 1839)	ICZN
acbe06db-8024-47e7-8df1-a5ec64cce35d	PhysicalObject	2019/12/03	en|fr	http://creativecommons.org/publicdomain/zero/1.0/legalcode	Gouvernement du Qubec	CIQ56592.001		10.5886/msuujw	Gouvernement du Qubec	CIQ	Collection d'insectes du Qubec	PreservedSpecimen	CIQ56592.001	Robert, Adrien	1				CIQ56592	1937/06/10	161	161	1937	6	10	North America	Canada	Quebec	Rigaud	45.4833	-74.3	10000	Canadian Geographical Names Database			Didymops transversa (Say, 1839)	Didymops transversa (Say, 1839)	Metazoa	Arthropoda	Insecta	Odonata	Macromiidae	Didymops	transversa		Species	(Say, 1839)	ICZN
49ac8597-ebb4-488a-95e7-6f0483f2fc9a	PhysicalObject	2019/12/03	en|fr	http://creativecommons.org/publicdomain/zero/1.0/legalcode	Gouvernement du Qubec	CIQ56593.001		10.5886/msuujw	Gouvernement du Qubec	CIQ	Collection d'insectes du Qubec	PreservedSpecimen	CIQ56593.001	Comeau, Nol M.	1				CIQ56593	1956/07/11	193	193	1956	7	11	North America	Canada	Quebec	Quebec	52	-72	1000000	Canadian Geographical Names Database	Breton, Martin		Somatochlora filosa (Hagen, 1861)	Somatochlora filosa (Hagen, 1861)	Metazoa	Arthropoda	Insecta	Odonata	Corduliidae	Somatochlora	filosa		Species	(Hagen, 1861)	ICZN
3c25e960-0ffa-4168-a48a-4c1f6d4c3196	PhysicalObject	2019/12/03	en|fr	http://creativecommons.org/publicdomain/zero/1.0/legalcode	Gouvernement du Qubec	CIQ56594.001		10.5886/msuujw	Gouvernement du Qubec	CIQ	Collection d'insectes du Qubec	PreservedSpecimen	CIQ56594.001	Laplante, Jean-Paul	1				CIQ56594	1954/07/02	183	183	1954	7	2	North America	Canada	Quebec	Neuville	46.7	-71.5833	10000	Canadian Geographical Names Database	Laplante, Jean-Paul		Nannothemis bella (Uhler, 1857)	Nannothemis bella (Uhler, 1857)	Metazoa	Arthropoda	Insecta	Odonata	Libellulidae	Nannothemis	bella		Species	(Uhler, 1857)	ICZN
d2b8960d-620f-460f-95c1-e0b2b317b0fe	PhysicalObject	2019/12/03	en|fr	http://creativecommons.org/publicdomain/zero/1.0/legalcode	Gouvernement du Qubec	CIQ56595.001		10.5886/msuujw	Gouvernement du Qubec	CIQ	Collection d'insectes du Qubec	PreservedSpecimen	CIQ56595.001	Laplante, Jean-Paul	1				CIQ56595	1954/08/22	234	234	1954	8	22	North America	Canada	Quebec	Fossambault-sur-le-Lac	46.8667	-71.6167	10000	Canadian Geographical Names Database	Laplante, Jean-Paul		Leucorrhinia frigida Hagen, 1890	Leucorrhinia frigida Hagen, 1890	Metazoa	Arthropoda	Insecta	Odonata	Libellulidae	Leucorrhinia	frigida		Species	Hagen, 1890	ICZN
12d860bc-0cd4-452a-9581-b55bb53dce61	PhysicalObject	2019/12/03	en|fr	http://creativecommons.org/publicdomain/zero/1.0/legalcode	Gouvernement du Qubec	CIQ56596.001		10.5886/msuujw	Gouvernement du Qubec	CIQ	Collection d'insectes du Qubec	PreservedSpecimen	CIQ56596.001	Laplante, Jean-Paul	1				CIQ56596	1954/08/22	234	234	1954	8	22	North America	Canada	Quebec	Fossambault-sur-le-Lac	46.8667	-71.6167	10000	Canadian Geographical Names Database	Laplante, Jean-Paul		Leucorrhinia frigida Hagen, 1890	Leucorrhinia frigida Hagen, 1890	Metazoa	Arthropoda	Insecta	Odonata	Libellulidae	Leucorrhinia	frigida		Species	Hagen, 1890	ICZN
234fbd3d-77f7-4d5c-84f7-974bf30234d1	PhysicalObject	2019/12/03	en|fr	http://creativecommons.org/publicdomain/zero/1.0/legalcode	Gouvernement du Qubec	CIQ56597.001		10.5886/msuujw	Gouvernement du Qubec	CIQ	Collection d'insectes du Qubec	PreservedSpecimen	CIQ56597.001	Laplante, Jean-Paul	1				CIQ56597	1954/08/22	234	234	1954	8	22	North America	Canada	Quebec	Fossambault-sur-le-Lac	46.8667	-71.6167	10000	Canadian Geographical Names Database	Laplante, Jean-Paul		Leucorrhinia frigida Hagen, 1890	Leucorrhinia frigida Hagen, 1890	Metazoa	Arthropoda	Insecta	Odonata	Libellulidae	Leucorrhinia	frigida		Species	Hagen, 1890	ICZN
0f6d247d-1d11-405b-817e-0e9a04bdfb3a	PhysicalObject	2019/12/03	en|fr	http://creativecommons.org/publicdomain/zero/1.0/legalcode	Gouvernement du Qubec	CIQ56598.001		10.5886/msuujw	Gouvernement du Qubec	CIQ	Collection d'insectes du Qubec	PreservedSpecimen	CIQ56598.001	Laplante, Jean-Paul	1				CIQ56598	1953/07/20	201	201	1953	7	20	North America	Canada	Quebec	Quebec City	46.8167	-71.2167	10000	Canadian Geographical Names Database	Laplante, Jean-Paul		Leucorrhinia glacialis Hagen, 1890	Leucorrhinia glacialis Hagen, 1890	Metazoa	Arthropoda	Insecta	Odonata	Libellulidae	Leucorrhinia	glacialis		Species	Hagen, 1890	ICZN
972cfe1f-549f-4398-aa90-8abdfa879bb6	PhysicalObject	2019/12/03	en|fr	http://creativecommons.org/publicdomain/zero/1.0/legalcode	Gouvernement du Qubec	CIQ56599.001		10.5886/msuujw	Gouvernement du Qubec	CIQ	Collection d'insectes du Qubec	PreservedSpecimen	CIQ56599.001	Laplante, Jean-Paul	1				CIQ56599	1953/07/20	201	201	1953	7	20	North America	Canada	Quebec	Quebec City	46.8167	-71.2167	10000	Canadian Geographical Names Database	Laplante, Jean-Paul		Leucorrhinia glacialis Hagen, 1890	Leucorrhinia glacialis Hagen, 1890	Metazoa	Arthropoda	Insecta	Odonata	Libellulidae	Leucorrhinia	glacialis		Species	Hagen, 1890	ICZN
9c1b311a-864c-40a0-adc4-6a6aea1a352a	PhysicalObject	2019/12/03	en|fr	http://creativecommons.org/publicdomain/zero/1.0/legalcode	Gouvernement du Qubec	CIQ56600.001		10.5886/msuujw	Gouvernement du Qubec	CIQ	Collection d'insectes du Qubec	PreservedSpecimen	CIQ56600.001	Comeau, Nol M.	1				CIQ56600	1936/06/27	179	179	1936	6	27	North America	Canada	Quebec	Piopolis	45.4864	-70.9069	10000	Canadian Geographical Names Database			Leucorrhinia hudsonica (Selys, 1850)	Leucorrhinia hudsonica (Selys, 1850)	Metazoa	Arthropoda	Insecta	Odonata	Libellulidae	Leucorrhinia	hudsonica		Species	(Selys, 1850)	ICZN
7cd2f8e5-d79a-4d96-96c9-72395696b147	PhysicalObject	2019/12/03	en|fr	http://creativecommons.org/publicdomain/zero/1.0/legalcode	Gouvernement du Qubec	CIQ56601.001		10.5886/msuujw	Gouvernement du Qubec	CIQ	Collection d'insectes du Qubec	PreservedSpecimen	CIQ56601.001	Comeau, Nol M.	1				CIQ56601	1946/06/21	172	172	1946	6	21	North America	Canada	Quebec	Woburn	45.3847	-70.8636	10000	Canadian Geographical Names Database	Beique, Ren		Leucorrhinia hudsonica (Selys, 1850)	Leucorrhinia hudsonica (Selys, 1850)	Metazoa	Arthropoda	Insecta	Odonata	Libellulidae	Leucorrhinia	hudsonica		Species	(Selys, 1850)	ICZN
5ec8e31e-35e0-4b0d-9651-9bf0ee85e9f0	PhysicalObject	2019/12/03	en|fr	http://creativecommons.org/publicdomain/zero/1.0/legalcode	Gouvernement du Qubec	CIQ56602.001		10.5886/msuujw	Gouvernement du Qubec	CIQ	Collection d'insectes du Qubec	PreservedSpecimen	CIQ56602.001	Comeau, Nol M.	1				CIQ56602	1956/06/28	180	180	1956	6	28	North America	Canada	Quebec	Woburn	45.3847	-70.8636	10000	Canadian Geographical Names Database	Beique, Ren		Leucorrhinia hudsonica (Selys, 1850)	Leucorrhinia hudsonica (Selys, 1850)	Metazoa	Arthropoda	Insecta	Odonata	Libellulidae	Leucorrhinia	hudsonica		Species	(Selys, 1850)	ICZN
bc962fc1-882b-40df-8802-8e4467cc5b15	PhysicalObject	2019/12/03	en|fr	http://creativecommons.org/publicdomain/zero/1.0/legalcode	Gouvernement du Qubec	CIQ56603.001		10.5886/msuujw	Gouvernement du Qubec	CIQ	Collection d'insectes du Qubec	PreservedSpecimen	CIQ56603.001	Laplante, Jean-Paul	1				CIQ56603	1956/06/27	179	179	1956	6	27	North America	Canada	Quebec	Piopolis	45.4864	-70.9069	10000	Canadian Geographical Names Database	Laplante, Jean-Paul		Leucorrhinia hudsonica (Selys, 1850)	Leucorrhinia hudsonica (Selys, 1850)	Metazoa	Arthropoda	Insecta	Odonata	Libellulidae	Leucorrhinia	hudsonica		Species	(Selys, 1850)	ICZN
c52703c6-2622-4212-816d-4d971651eafd	PhysicalObject	2019/12/03	en|fr	http://creativecommons.org/publicdomain/zero/1.0/legalcode	Gouvernement du Qubec	CIQ56604.001		10.5886/msuujw	Gouvernement du Qubec	CIQ	Collection d'insectes du Qubec	PreservedSpecimen	CIQ56604.001	Laplante, Jean-Paul	1				CIQ56604	1955/06/15	166	166	1955	6	15	North America	Canada	Quebec	Woburn	45.3847	-70.8636	10000	Canadian Geographical Names Database	Laplante, Jean-Paul		Leucorrhinia hudsonica (Selys, 1850)	Leucorrhinia hudsonica (Selys, 1850)	Metazoa	Arthropoda	Insecta	Odonata	Libellulidae	Leucorrhinia	hudsonica		Species	(Selys, 1850)	ICZN
fc02274b-40a4-47d6-b81f-d0efd9469e1e	PhysicalObject	2019/12/03	en|fr	http://creativecommons.org/publicdomain/zero/1.0/legalcode	Gouvernement du Qubec	CIQ56605.001		10.5886/msuujw	Gouvernement du Qubec	CIQ	Collection d'insectes du Qubec	PreservedSpecimen	CIQ56605.001	Laplante, Jean-Paul	1				CIQ56605	1955/06/13	164	164	1955	6	13	North America	Canada	Quebec	Piopolis	45.4864	-70.9069	10000	Canadian Geographical Names Database	Laplante, Jean-Paul		Leucorrhinia hudsonica (Selys, 1850)	Leucorrhinia hudsonica (Selys, 1850)	Metazoa	Arthropoda	Insecta	Odonata	Libellulidae	Leucorrhinia	hudsonica		Species	(Selys, 1850)	ICZN
beb3e696-f278-4159-aeb3-c290c12555b6	PhysicalObject	2019/12/03	en|fr	http://creativecommons.org/publicdomain/zero/1.0/legalcode	Gouvernement du Qubec	CIQ56606.001		10.5886/msuujw	Gouvernement du Qubec	CIQ	Collection d'insectes du Qubec	PreservedSpecimen	CIQ56606.001	Laplante, Jean-Paul	1				CIQ56606	1955/06/15	166	166	1955	6	15	North America	Canada	Quebec	Woburn	45.3847	-70.8636	10000	Canadian Geographical Names Database	Laplante, Jean-Paul		Leucorrhinia hudsonica (Selys, 1850)	Leucorrhinia hudsonica (Selys, 1850)	Metazoa	Arthropoda	Insecta	Odonata	Libellulidae	Leucorrhinia	hudsonica		Species	(Selys, 1850)	ICZN
4fb6e1dc-ab32-400f-94a5-00947733bd02	PhysicalObject	2019/12/03	en|fr	http://creativecommons.org/publicdomain/zero/1.0/legalcode	Gouvernement du Qubec	CIQ56607.001		10.5886/msuujw	Gouvernement du Qubec	CIQ	Collection d'insectes du Qubec	PreservedSpecimen	CIQ56607.001	Laplante, Jean-Paul	1				CIQ56607	1955/06/13	164	164	1955	6	13	North America	Canada	Quebec	Piopolis	45.4864	-70.9069	10000	Canadian Geographical Names Database	Laplante, Jean-Paul		Leucorrhinia hudsonica (Selys, 1850)	Leucorrhinia hudsonica (Selys, 1850)	Metazoa	Arthropoda	Insecta	Odonata	Libellulidae	Leucorrhinia	hudsonica		Species	(Selys, 1850)	ICZN
6c4a2a7a-2890-4376-87a3-8ca0853cfbf6	PhysicalObject	2019/12/03	en|fr	http://creativecommons.org/publicdomain/zero/1.0/legalcode	Gouvernement du Qubec	CIQ56608.001		10.5886/msuujw	Gouvernement du Qubec	CIQ	Collection d'insectes du Qubec	PreservedSpecimen	CIQ56608.001	Laplante, Jean-Paul	1				CIQ56608	1955/06/15	166	166	1955	6	15	North America	Canada	Quebec	Woburn	45.3847	-70.8636	10000	Canadian Geographical Names Database	Laplante, Jean-Paul		Leucorrhinia hudsonica (Selys, 1850)	Leucorrhinia hudsonica (Selys, 1850)	Metazoa	Arthropoda	Insecta	Odonata	Libellulidae	Leucorrhinia	hudsonica		Species	(Selys, 1850)	ICZN
01d5059f-0c24-472a-884b-93f518e4dd1e	PhysicalObject	2019/12/03	en|fr	http://creativecommons.org/publicdomain/zero/1.0/legalcode	Gouvernement du Qubec	CIQ56609.001		10.5886/msuujw	Gouvernement du Qubec	CIQ	Collection d'insectes du Qubec	PreservedSpecimen	CIQ56609.001	Laplante, Jean-Paul	1				CIQ56609	1955/06/15	166	166	1955	6	15	North America	Canada	Quebec	Woburn	45.3847	-70.8636	10000	Canadian Geographical Names Database	Laplante, Jean-Paul		Leucorrhinia hudsonica (Selys, 1850)	Leucorrhinia hudsonica (Selys, 1850)	Metazoa	Arthropoda	Insecta	Odonata	Libellulidae	Leucorrhinia	hudsonica		Species	(Selys, 1850)	ICZN
cddfff3f-dd3c-4e63-887a-cfda15b0b6d7	PhysicalObject	2019/12/03	en|fr	http://creativecommons.org/publicdomain/zero/1.0/legalcode	Gouvernement du Qubec	CIQ56610.001		10.5886/msuujw	Gouvernement du Qubec	CIQ	Collection d'insectes du Qubec	PreservedSpecimen	CIQ56610.001	Comeau, Nol M.	1				CIQ56610	1956/07/11	193	193	1956	7	11	North America	Canada	Quebec	Quebec	52	-72	1000000	Canadian Geographical Names Database			Leucorrhinia hudsonica (Selys, 1850)	Leucorrhinia hudsonica (Selys, 1850)	Metazoa	Arthropoda	Insecta	Odonata	Libellulidae	Leucorrhinia	hudsonica		Species	(Selys, 1850)	ICZN
e67fd157-3ab8-4740-a522-5ee59c774184	PhysicalObject	2019/12/03	en|fr	http://creativecommons.org/publicdomain/zero/1.0/legalcode	Gouvernement du Qubec	CIQ56611.001		10.5886/msuujw	Gouvernement du Qubec	CIQ	Collection d'insectes du Qubec	PreservedSpecimen	CIQ56611.001	Comeau, Nol M.	1				CIQ56611	1955/07/27	208	208	1955	7	27	North America	Canada	Quebec	Woburn	45.3847	-70.8636	10000	Canadian Geographical Names Database			Leucorrhinia hudsonica (Selys, 1850)	Leucorrhinia hudsonica (Selys, 1850)	Metazoa	Arthropoda	Insecta	Odonata	Libellulidae	Leucorrhinia	hudsonica		Species	(Selys, 1850)	ICZN
75d19814-579f-4a9b-8f58-fbcef7f806fa	PhysicalObject	2019/12/03	en|fr	http://creativecommons.org/publicdomain/zero/1.0/legalcode	Gouvernement du Qubec	CIQ56612.001		10.5886/msuujw	Gouvernement du Qubec	CIQ	Collection d'insectes du Qubec	PreservedSpecimen	CIQ56612.001	Boulet	1				CIQ56612	1900-01-01/2016-12-31						North America	Canada	Quebec	Sainte-Foy	46.7747	-71.2828	10000	Canadian Geographical Names Database			Leucorrhinia hudsonica (Selys, 1850)	Leucorrhinia hudsonica (Selys, 1850)	Metazoa	Arthropoda	Insecta	Odonata	Libellulidae	Leucorrhinia	hudsonica		Species	(Selys, 1850)	ICZN
b098da17-7b2b-429f-a91d-1d024517dec2	PhysicalObject	2019/12/03	en|fr	http://creativecommons.org/publicdomain/zero/1.0/legalcode	Gouvernement du Qubec	CIQ56613.001		10.5886/msuujw	Gouvernement du Qubec	CIQ	Collection d'insectes du Qubec	PreservedSpecimen	CIQ56613.001	Comeau, Nol M.	1				CIQ56613	1953/07/22	203	203	1953	7	22	North America	Canada	Quebec	Quebec City	46.8167	-71.2167	10000	Canadian Geographical Names Database			Leucorrhinia hudsonica (Selys, 1850)	Leucorrhinia hudsonica (Selys, 1850)	Metazoa	Arthropoda	Insecta	Odonata	Libellulidae	Leucorrhinia	hudsonica		Species	(Selys, 1850)	ICZN
148b8d3c-574a-4357-99c0-a5d7ae5b2821	PhysicalObject	2019/12/03	en|fr	http://creativecommons.org/publicdomain/zero/1.0/legalcode	Gouvernement du Qubec	CIQ56614.001		10.5886/msuujw	Gouvernement du Qubec	CIQ	Collection d'insectes du Qubec	PreservedSpecimen	CIQ56614.001	Comeau, Nol M.	1				CIQ56614	1955/06/13	164	164	1955	6	13	North America	Canada	Quebec	Woburn	45.3847	-70.8636	10000	Canadian Geographical Names Database			Leucorrhinia hudsonica (Selys, 1850)	Leucorrhinia hudsonica (Selys, 1850)	Metazoa	Arthropoda	Insecta	Odonata	Libellulidae	Leucorrhinia	hudsonica		Species	(Selys, 1850)	ICZN
e42ded3a-13ac-40ad-b2d5-020bbeacae74	PhysicalObject	2019/12/03	en|fr	http://creativecommons.org/publicdomain/zero/1.0/legalcode	Gouvernement du Qubec	CIQ56615.001		10.5886/msuujw	Gouvernement du Qubec	CIQ	Collection d'insectes du Qubec	PreservedSpecimen	CIQ56615.001	Comeau, Nol M.	1				CIQ56615	1955/06/15	166	166	1955	6	15	North America	Canada	Quebec	Woburn	45.3847	-70.8636	10000	Canadian Geographical Names Database			Leucorrhinia hudsonica (Selys, 1850)	Leucorrhinia hudsonica (Selys, 1850)	Metazoa	Arthropoda	Insecta	Odonata	Libellulidae	Leucorrhinia	hudsonica		Species	(Selys, 1850)	ICZN
afc6a1ee-0233-4ec4-bd3b-6d649287bed9	PhysicalObject	2019/12/03	en|fr	http://creativecommons.org/publicdomain/zero/1.0/legalcode	Gouvernement du Qubec	CIQ56616.001		10.5886/msuujw	Gouvernement du Qubec	CIQ	Collection d'insectes du Qubec	PreservedSpecimen	CIQ56616.001	Comeau, Nol M.	1				CIQ56616	1955/06/15	166	166	1955	6	15	North America	Canada	Quebec	Woburn	45.3847	-70.8636	10000	Canadian Geographical Names Database			Leucorrhinia hudsonica (Selys, 1850)	Leucorrhinia hudsonica (Selys, 1850)	Metazoa	Arthropoda	Insecta	Odonata	Libellulidae	Leucorrhinia	hudsonica		Species	(Selys, 1850)	ICZN
bd7a65fc-802f-4238-8acf-72d0a46d982f	PhysicalObject	2019/12/03	en|fr	http://creativecommons.org/publicdomain/zero/1.0/legalcode	Gouvernement du Qubec	CIQ56617.001		10.5886/msuujw	Gouvernement du Qubec	CIQ	Collection d'insectes du Qubec	PreservedSpecimen	CIQ56617.001	Comeau, Nol M.	1				CIQ56617	1953/07/20	201	201	1953	7	20	North America	Canada	Quebec	Quebec City	46.8167	-71.2167	10000	Canadian Geographical Names Database			Leucorrhinia hudsonica (Selys, 1850)	Leucorrhinia hudsonica (Selys, 1850)	Metazoa	Arthropoda	Insecta	Odonata	Libellulidae	Leucorrhinia	hudsonica		Species	(Selys, 1850)	ICZN
814f405c-8bf8-4cce-8690-be292715bfe3	PhysicalObject	2019/12/03	en|fr	http://creativecommons.org/publicdomain/zero/1.0/legalcode	Gouvernement du Qubec	CIQ56618.001		10.5886/msuujw	Gouvernement du Qubec	CIQ	Collection d'insectes du Qubec	PreservedSpecimen	CIQ56618.001	Comeau, Nol M.	1				CIQ56618	1953/07/22	203	203	1953	7	22	North America	Canada	Quebec	Quebec City	46.8167	-71.2167	10000	Canadian Geographical Names Database			Leucorrhinia hudsonica (Selys, 1850)	Leucorrhinia hudsonica (Selys, 1850)	Metazoa	Arthropoda	Insecta	Odonata	Libellulidae	Leucorrhinia	hudsonica		Species	(Selys, 1850)	ICZN
b7fc7fc8-2439-4772-8d86-757a8ad6bc96	PhysicalObject	2019/12/03	en|fr	http://creativecommons.org/publicdomain/zero/1.0/legalcode	Gouvernement du Qubec	CIQ56619.001		10.5886/msuujw	Gouvernement du Qubec	CIQ	Collection d'insectes du Qubec	PreservedSpecimen	CIQ56619.001	Comeau, Nol M.	1				CIQ56619	1953/07/20	201	201	1953	7	20	North America	Canada	Quebec	Quebec City	46.8167	-71.2167	10000	Canadian Geographical Names Database			Leucorrhinia hudsonica (Selys, 1850)	Leucorrhinia hudsonica (Selys, 1850)	Metazoa	Arthropoda	Insecta	Odonata	Libellulidae	Leucorrhinia	hudsonica		Species	(Selys, 1850)	ICZN
b93cd2fd-0b86-4e34-bff2-dc91c1d7d703	PhysicalObject	2019/12/03	en|fr	http://creativecommons.org/publicdomain/zero/1.0/legalcode	Gouvernement du Qubec	CIQ56620.001		10.5886/msuujw	Gouvernement du Qubec	CIQ	Collection d'insectes du Qubec	PreservedSpecimen	CIQ56620.001	Comeau, Nol M.	1				CIQ56620	1953/07/22	203	203	1953	7	22	North America	Canada	Quebec	Quebec City	46.8167	-71.2167	10000	Canadian Geographical Names Database			Leucorrhinia hudsonica (Selys, 1850)	Leucorrhinia hudsonica (Selys, 1850)	Metazoa	Arthropoda	Insecta	Odonata	Libellulidae	Leucorrhinia	hudsonica		Species	(Selys, 1850)	ICZN
a85e81b5-7362-4b9c-a1dc-201e2eabbbc2	PhysicalObject	2019/12/03	en|fr	http://creativecommons.org/publicdomain/zero/1.0/legalcode	Gouvernement du Qubec	CIQ56621.001		10.5886/msuujw	Gouvernement du Qubec	CIQ	Collection d'insectes du Qubec	PreservedSpecimen	CIQ56621.001	Comeau, Nol M.	1				CIQ56621	1955/07/27	208	208	1955	7	27	North America	Canada	Quebec	Woburn	45.3847	-70.8636	10000	Canadian Geographical Names Database			Leucorrhinia intacta (Hagen, 1861)	Leucorrhinia intacta (Hagen, 1861)	Metazoa	Arthropoda	Insecta	Odonata	Libellulidae	Leucorrhinia	intacta		Species	(Hagen, 1861)	ICZN
2d010bfd-33c6-4c3b-a338-48492390278f	PhysicalObject	2019/12/03	en|fr	http://creativecommons.org/publicdomain/zero/1.0/legalcode	Gouvernement du Qubec	CIQ56622.001		10.5886/msuujw	Gouvernement du Qubec	CIQ	Collection d'insectes du Qubec	PreservedSpecimen	CIQ56622.001	Robert, Adrien	1				CIQ56622	1938/07/06	187	187	1938	7	6	North America	Canada	Quebec	Rigaud	45.4833	-74.3	10000	Canadian Geographical Names Database			Leucorrhinia intacta (Hagen, 1861)	Leucorrhinia intacta (Hagen, 1861)	Metazoa	Arthropoda	Insecta	Odonata	Libellulidae	Leucorrhinia	intacta		Species	(Hagen, 1861)	ICZN
30256393-a6ab-4686-a41d-cf95c9400bc8	PhysicalObject	2019/12/03	en|fr	http://creativecommons.org/publicdomain/zero/1.0/legalcode	Gouvernement du Qubec	CIQ56623.001		10.5886/msuujw	Gouvernement du Qubec	CIQ	Collection d'insectes du Qubec	PreservedSpecimen	CIQ56623.001	Robert, Adrien	1				CIQ56623	1938/07/03	184	184	1938	7	3	North America	Canada	Quebec	Rigaud	45.4833	-74.3	10000	Canadian Geographical Names Database			Leucorrhinia intacta (Hagen, 1861)	Leucorrhinia intacta (Hagen, 1861)	Metazoa	Arthropoda	Insecta	Odonata	Libellulidae	Leucorrhinia	intacta		Species	(Hagen, 1861)	ICZN
ddc37803-279a-4804-b274-4c0ca93c012b	PhysicalObject	2019/12/03	en|fr	http://creativecommons.org/publicdomain/zero/1.0/legalcode	Gouvernement du Qubec	CIQ56624.001		10.5886/msuujw	Gouvernement du Qubec	CIQ	Collection d'insectes du Qubec	PreservedSpecimen	CIQ56624.001	Robert, Adrien	1				CIQ56624	1938/07/14	195	195	1938	7	14	North America	Canada	Quebec	Rigaud	45.4833	-74.3	10000	Canadian Geographical Names Database			Leucorrhinia intacta (Hagen, 1861)	Leucorrhinia intacta (Hagen, 1861)	Metazoa	Arthropoda	Insecta	Odonata	Libellulidae	Leucorrhinia	intacta		Species	(Hagen, 1861)	ICZN
00086d90-c70e-4a19-a0e8-402c649be0e4	PhysicalObject	2019/12/03	en|fr	http://creativecommons.org/publicdomain/zero/1.0/legalcode	Gouvernement du Qubec	CIQ56625.001		10.5886/msuujw	Gouvernement du Qubec	CIQ	Collection d'insectes du Qubec	PreservedSpecimen	CIQ56625.001	Robert, Adrien	1				CIQ56625	1938/07/06	187	187	1938	7	6	North America	Canada	Quebec	Rigaud	45.4833	-74.3	10000	Canadian Geographical Names Database			Leucorrhinia intacta (Hagen, 1861)	Leucorrhinia intacta (Hagen, 1861)	Metazoa	Arthropoda	Insecta	Odonata	Libellulidae	Leucorrhinia	intacta		Species	(Hagen, 1861)	ICZN
642c33ce-143a-4859-ba71-c3f610569390	PhysicalObject	2019/12/03	en|fr	http://creativecommons.org/publicdomain/zero/1.0/legalcode	Gouvernement du Qubec	CIQ56626.001		10.5886/msuujw	Gouvernement du Qubec	CIQ	Collection d'insectes du Qubec	PreservedSpecimen	CIQ56626.001	Laplante, Jean-Paul	1				CIQ56626	1955/07/27	208	208	1955	7	27	North America	Canada	Quebec	Woburn	45.3847	-70.8636	10000	Canadian Geographical Names Database	Laplante, Jean-Paul		Leucorrhinia proxima Calvert, 1890	Leucorrhinia proxima Calvert, 1890	Metazoa	Arthropoda	Insecta	Odonata	Libellulidae	Leucorrhinia	proxima		Species	Calvert, 1890	ICZN
822648b7-ea82-437b-8d0b-470ce2c01505	PhysicalObject	2019/12/03	en|fr	http://creativecommons.org/publicdomain/zero/1.0/legalcode	Gouvernement du Qubec	CIQ56627.001		10.5886/msuujw	Gouvernement du Qubec	CIQ	Collection d'insectes du Qubec	PreservedSpecimen	CIQ56627.001	Laplante, Jean-Paul	1				CIQ56627	1955/07/27	208	208	1955	7	27	North America	Canada	Quebec	Woburn	45.3847	-70.8636	10000	Canadian Geographical Names Database	Laplante, Jean-Paul		Leucorrhinia proxima Calvert, 1890	Leucorrhinia proxima Calvert, 1890	Metazoa	Arthropoda	Insecta	Odonata	Libellulidae	Leucorrhinia	proxima		Species	Calvert, 1890	ICZN
1373e82c-841f-444f-ac7a-c507ee7cc8a6	PhysicalObject	2019/12/03	en|fr	http://creativecommons.org/publicdomain/zero/1.0/legalcode	Gouvernement du Qubec	CIQ56628.001		10.5886/msuujw	Gouvernement du Qubec	CIQ	Collection d'insectes du Qubec	PreservedSpecimen	CIQ56628.001	Laplante, Jean-Paul	1				CIQ56628	1955/07/27	208	208	1955	7	27	North America	Canada	Quebec	Woburn	45.3847	-70.8636	10000	Canadian Geographical Names Database	Laplante, Jean-Paul		Leucorrhinia proxima Calvert, 1890	Leucorrhinia proxima Calvert, 1890	Metazoa	Arthropoda	Insecta	Odonata	Libellulidae	Leucorrhinia	proxima		Species	Calvert, 1890	ICZN
11056844-2045-43c1-bf47-09a8cfe7e6f7	PhysicalObject	2019/12/03	en|fr	http://creativecommons.org/publicdomain/zero/1.0/legalcode	Gouvernement du Qubec	CIQ56629.001		10.5886/msuujw	Gouvernement du Qubec	CIQ	Collection d'insectes du Qubec	PreservedSpecimen	CIQ56629.001	Laplante, Jean-Paul	1				CIQ56629	1955/07/27	208	208	1955	7	27	North America	Canada	Quebec	Woburn	45.3847	-70.8636	10000	Canadian Geographical Names Database	Laplante, Jean-Paul		Leucorrhinia proxima Calvert, 1890	Leucorrhinia proxima Calvert, 1890	Metazoa	Arthropoda	Insecta	Odonata	Libellulidae	Leucorrhinia	proxima		Species	Calvert, 1890	ICZN
9c2d1eb9-ffdf-4313-9fef-eba06eae71ac	PhysicalObject	2019/12/03	en|fr	http://creativecommons.org/publicdomain/zero/1.0/legalcode	Gouvernement du Qubec	CIQ56630.001		10.5886/msuujw	Gouvernement du Qubec	CIQ	Collection d'insectes du Qubec	PreservedSpecimen	CIQ56630.001	Laplante, Jean-Paul	1				CIQ56630	1955/06/15	166	166	1955	6	15	North America	Canada	Quebec	Woburn	45.3847	-70.8636	10000	Canadian Geographical Names Database	Laplante, Jean-Paul		Leucorrhinia proxima Calvert, 1890	Leucorrhinia proxima Calvert, 1890	Metazoa	Arthropoda	Insecta	Odonata	Libellulidae	Leucorrhinia	proxima		Species	Calvert, 1890	ICZN
a0335107-28dc-41ca-bdcf-8b2f65e7dc73	PhysicalObject	2019/12/03	en|fr	http://creativecommons.org/publicdomain/zero/1.0/legalcode	Gouvernement du Qubec	CIQ56631.001		10.5886/msuujw	Gouvernement du Qubec	CIQ	Collection d'insectes du Qubec	PreservedSpecimen	CIQ56631.001	Laplante, Jean-Paul	1				CIQ56631	1955/06/13	164	164	1955	6	13	North America	Canada	Quebec	Piopolis	45.4864	-70.9069	10000	Canadian Geographical Names Database	Laplante, Jean-Paul		Leucorrhinia proxima Calvert, 1890	Leucorrhinia proxima Calvert, 1890	Metazoa	Arthropoda	Insecta	Odonata	Libellulidae	Leucorrhinia	proxima		Species	Calvert, 1890	ICZN
21a4d3b9-e088-45a9-9ab1-0182c69a9bd3	PhysicalObject	2019/12/03	en|fr	http://creativecommons.org/publicdomain/zero/1.0/legalcode	Gouvernement du Qubec	CIQ56632.001		10.5886/msuujw	Gouvernement du Qubec	CIQ	Collection d'insectes du Qubec	PreservedSpecimen	CIQ56632.001	Comeau, Nol M.	1				CIQ56632	1955/06/28	179	179	1955	6	28	North America	Canada	Quebec	Lac-au-Sables	46.8667	-72.3833	10000	Canadian Geographical Names Data Base			Libellula julia Uhler, 1857	Ladona julia (Uhler, 1857)	Metazoa	Arthropoda	Insecta	Odonata	Libellulidae	Ladona	julia		Species	(Uhler, 1857)	ICZN
925d42f5-ec53-4f23-b2d1-7266c2f7569d	PhysicalObject	2019/12/03	en|fr	http://creativecommons.org/publicdomain/zero/1.0/legalcode	Gouvernement du Qubec	CIQ56645.001		10.5886/msuujw	Gouvernement du Qubec	CIQ	Collection d'insectes du Qubec	PreservedSpecimen	CIQ56645.001	Robert, Adrien	1				CIQ56645	1937/06/02	153	153	1937	6	2	North America	Canada	Quebec	Rigaud	45.4833	-74.3	10000	Canadian Geographical Names Database			Libellula julia Uhler, 1857	Ladona julia (Uhler, 1857)	Metazoa	Arthropoda	Insecta	Odonata	Libellulidae	Ladona	julia		Species	(Uhler, 1857)	ICZN
4f1d0b29-f52f-4ccd-bda6-995e6ff0f601	PhysicalObject	2019/12/03	en|fr	http://creativecommons.org/publicdomain/zero/1.0/legalcode	Gouvernement du Qubec	CIQ56646.001		10.5886/msuujw	Gouvernement du Qubec	CIQ	Collection d'insectes du Qubec	PreservedSpecimen	CIQ56646.001	Robert, Adrien	1				CIQ56646	1937/06/02	153	153	1937	6	2	North America	Canada	Quebec	Rigaud	45.4833	-74.3	10000	Canadian Geographical Names Database			Libellula julia Uhler, 1857	Ladona julia (Uhler, 1857)	Metazoa	Arthropoda	Insecta	Odonata	Libellulidae	Ladona	julia		Species	(Uhler, 1857)	ICZN
d673e9f7-5236-4331-a445-10241fed12d0	PhysicalObject	2019/12/03	en|fr	http://creativecommons.org/publicdomain/zero/1.0/legalcode	Gouvernement du Qubec	CIQ56647.001		10.5886/msuujw	Gouvernement du Qubec	CIQ	Collection d'insectes du Qubec	PreservedSpecimen	CIQ56647.001	Comeau, Nol M.	1				CIQ56647	1954/07/06	187	187	1954	7	6	North America	Canada	Quebec	Lac Long, Hervey Jonction	46.85	-72.45	10000	Canadian Geographical Names Data Base			Libellula julia Uhler, 1857	Ladona julia (Uhler, 1857)	Metazoa	Arthropoda	Insecta	Odonata	Libellulidae	Ladona	julia		Species	(Uhler, 1857)	ICZN
2418501e-f767-4b2c-8af6-79024556f6cf	PhysicalObject	2019/12/03	en|fr	http://creativecommons.org/publicdomain/zero/1.0/legalcode	Gouvernement du Qubec	CIQ56648.001		10.5886/msuujw	Gouvernement du Qubec	CIQ	Collection d'insectes du Qubec	PreservedSpecimen	CIQ56648.001	Laplante, Jean-Paul	1				CIQ56648	1954/08/22	234	234	1954	8	22	North America	Canada	Quebec	Fossambault-sur-le-Lac	46.8667	-71.6167	10000	Canadian Geographical Names Database			Libellula julia Uhler, 1857	Ladona julia (Uhler, 1857)	Metazoa	Arthropoda	Insecta	Odonata	Libellulidae	Ladona	julia		Species	(Uhler, 1857)	ICZN
e38ef9e9-4fc2-4f8d-990c-4112370d35af	PhysicalObject	2019/12/03	en|fr	http://creativecommons.org/publicdomain/zero/1.0/legalcode	Gouvernement du Qubec	CIQ56649.001		10.5886/msuujw	Gouvernement du Qubec	CIQ	Collection d'insectes du Qubec	PreservedSpecimen	CIQ56649.001	Laplante, Jean-Paul	1				CIQ56649	1900-01-01/2016-12-31						North America	Canada	Quebec	Sainte-Foy	46.7747	-71.2828	10000	Canadian Geographical Names Database			Libellula julia Uhler, 1857	Ladona julia (Uhler, 1857)	Metazoa	Arthropoda	Insecta	Odonata	Libellulidae	Ladona	julia		Species	(Uhler, 1857)	ICZN
d08335b5-d6d2-42a4-9240-de98dbbfcc68	PhysicalObject	2019/12/03	en|fr	http://creativecommons.org/publicdomain/zero/1.0/legalcode	Gouvernement du Qubec	CIQ56650.001		10.5886/msuujw	Gouvernement du Qubec	CIQ	Collection d'insectes du Qubec	PreservedSpecimen	CIQ56650.001	Laplante, Jean-Paul	1				CIQ56650	1954/06/21	172	172	1954	6	21	North America	Canada	Quebec	Trois-Saumons	47.1608	-70.3161	10000	Canadian Geographical Names Database			Libellula julia Uhler, 1857	Ladona julia (Uhler, 1857)	Metazoa	Arthropoda	Insecta	Odonata	Libellulidae	Ladona	julia		Species	(Uhler, 1857)	ICZN
d63c4931-a447-450d-bcaa-36860db1a475	PhysicalObject	2019/12/03	en|fr	http://creativecommons.org/publicdomain/zero/1.0/legalcode	Gouvernement du Qubec	CIQ56651.001		10.5886/msuujw	Gouvernement du Qubec	CIQ	Collection d'insectes du Qubec	PreservedSpecimen	CIQ56651.001	Laplante, Jean-Paul	1				CIQ56651	1955/07/03	184	184	1955	7	3	North America	Canada	Quebec	Fossambault-sur-le-Lac	46.8667	-71.6167	10000	Canadian Geographical Names Database			Libellula julia Uhler, 1857	Ladona julia (Uhler, 1857)	Metazoa	Arthropoda	Insecta	Odonata	Libellulidae	Ladona	julia		Species	(Uhler, 1857)	ICZN
2273384a-0b09-4959-a219-3afc56b501a9	PhysicalObject	2019/12/03	en|fr	http://creativecommons.org/publicdomain/zero/1.0/legalcode	Gouvernement du Qubec	CIQ56652.001		10.5886/msuujw	Gouvernement du Qubec	CIQ	Collection d'insectes du Qubec	PreservedSpecimen	CIQ56652.001	Laplante, Jean-Paul	1				CIQ56652	1954/08/22	234	234	1954	8	22	North America	Canada	Quebec	Fossambault-sur-le-Lac	46.8667	-71.6167	10000	Canadian Geographical Names Database			Libellula julia Uhler, 1857	Ladona julia (Uhler, 1857)	Metazoa	Arthropoda	Insecta	Odonata	Libellulidae	Ladona	julia		Species	(Uhler, 1857)	ICZN
15c6687b-453e-4dcf-88b1-6ba9811fc990	PhysicalObject	2019/12/03	en|fr	http://creativecommons.org/publicdomain/zero/1.0/legalcode	Gouvernement du Qubec	CIQ56653.001		10.5886/msuujw	Gouvernement du Qubec	CIQ	Collection d'insectes du Qubec	PreservedSpecimen	CIQ56653.001	Laplante, Jean-Paul	1				CIQ56653	1955/06/23	174	174	1955	6	23	North America	Canada	Quebec	Trois-Saumons	47.1608	-70.3161	10000	Canadian Geographical Names Database			Libellula julia Uhler, 1857	Ladona julia (Uhler, 1857)	Metazoa	Arthropoda	Insecta	Odonata	Libellulidae	Ladona	julia		Species	(Uhler, 1857)	ICZN
77584be7-5109-4d46-85ce-fc67fb9c4474	PhysicalObject	2019/12/03	en|fr	http://creativecommons.org/publicdomain/zero/1.0/legalcode	Gouvernement du Qubec	CIQ56654.001		10.5886/msuujw	Gouvernement du Qubec	CIQ	Collection d'insectes du Qubec	PreservedSpecimen	CIQ56654.001	Laplante, Jean-Paul	1				CIQ56654	1954/06/21	172	172	1954	6	21	North America	Canada	Quebec	Trois-Saumons	47.1608	-70.3161	10000	Canadian Geographical Names Database			Libellula julia Uhler, 1857	Ladona julia (Uhler, 1857)	Metazoa	Arthropoda	Insecta	Odonata	Libellulidae	Ladona	julia		Species	(Uhler, 1857)	ICZN
c6e96a73-48aa-439c-9b44-90b1f090cce4	PhysicalObject	2019/12/03	en|fr	http://creativecommons.org/publicdomain/zero/1.0/legalcode	Gouvernement du Qubec	CIQ56655.001		10.5886/msuujw	Gouvernement du Qubec	CIQ	Collection d'insectes du Qubec	PreservedSpecimen	CIQ56655.001	Robert, Adrien	1				CIQ56655	1938/06/22	173	173	1938	6	22	North America	Canada	Quebec	Rigaud	45.4833	-74.3	10000	Canadian Geographical Names Database			Libellula luctuosa Burmeister, 1839	Libellula luctuosa Burmeister, 1839	Metazoa	Arthropoda	Insecta	Odonata	Libellulidae	Libellula	luctuosa		Species	Burmeister, 1839	ICZN
24dfbf89-1462-4832-b5b4-b228a8d4d0ea	PhysicalObject	2019/12/03	en|fr	http://creativecommons.org/publicdomain/zero/1.0/legalcode	Gouvernement du Qubec	CIQ56657.001		10.5886/msuujw	Gouvernement du Qubec	CIQ	Collection d'insectes du Qubec	PreservedSpecimen	CIQ56657.001	Laplante, Jean-Paul	1				CIQ56657	1953/07/09	190	190	1953	7	9	North America	Canada	Quebec	Quebec	52	-72	1000000	Canadian Geographical Names Database			Libellula lydia Drury, 1770	Plathemis lydia (Drury, 1770)	Metazoa	Arthropoda	Insecta	Odonata	Libellulidae	Plathemis	lydia		Species	(Drury, 1770)	ICZN
84898c16-fc88-4395-9a62-4c3e9b23168d	PhysicalObject	2019/12/03	en|fr	http://creativecommons.org/publicdomain/zero/1.0/legalcode	Gouvernement du Qubec	CIQ56658.001		10.5886/msuujw	Gouvernement du Qubec	CIQ	Collection d'insectes du Qubec	PreservedSpecimen	CIQ56658.001	Gagn, G.	1				CIQ56658	1967/07/20	201	201	1967	7	20	North America	Canada	Quebec	Saint-Cyrille	45.9336	-72.4253	100000	Canadian Geographical Names Database			Libellula lydia Drury, 1770	Plathemis lydia (Drury, 1770)	Metazoa	Arthropoda	Insecta	Odonata	Libellulidae	Plathemis	lydia		Species	(Drury, 1770)	ICZN
2aa00c5f-862b-46bb-8170-0671730ae23c	PhysicalObject	2019/12/03	en|fr	http://creativecommons.org/publicdomain/zero/1.0/legalcode	Gouvernement du Qubec	CIQ56659.001		10.5886/msuujw	Gouvernement du Qubec	CIQ	Collection d'insectes du Qubec	PreservedSpecimen	CIQ56659.001	Rioux, Grard	1				CIQ56659	1944/07/01	183	183	1944	7	1	North America	Canada	Quebec	Saint-Thomas-de-Joliette	46.0156	-73.3503	10000	Canadian Geographical Names Database			Libellula lydia Drury, 1770	Plathemis lydia (Drury, 1770)	Metazoa	Arthropoda	Insecta	Odonata	Libellulidae	Plathemis	lydia		Species	(Drury, 1770)	ICZN
925ce195-958b-4bbf-85f7-961ded755448	PhysicalObject	2019/12/03	en|fr	http://creativecommons.org/publicdomain/zero/1.0/legalcode	Gouvernement du Qubec	CIQ56660.001		10.5886/msuujw	Gouvernement du Qubec	CIQ	Collection d'insectes du Qubec	PreservedSpecimen	CIQ56660.001	Boulet	1				CIQ56660	1900-01-01/2016-12-31						North America	Canada	Quebec	Sainte-Foy	46.7747	-71.2828	10000	Canadian Geographical Names Database			Libellula lydia Drury, 1770	Plathemis lydia (Drury, 1770)	Metazoa	Arthropoda	Insecta	Odonata	Libellulidae	Plathemis	lydia		Species	(Drury, 1770)	ICZN
fe0767f7-8034-447a-bedd-ec53b611d991	PhysicalObject	2019/12/03	en|fr	http://creativecommons.org/publicdomain/zero/1.0/legalcode	Gouvernement du Qubec	CIQ56661.001		10.5886/msuujw	Gouvernement du Qubec	CIQ	Collection d'insectes du Qubec	PreservedSpecimen	CIQ56661.001	Doyle, Andr J.	1				CIQ56661	1950-06-01/1950-06-30	152	181	1950	6		North America	Canada	Quebec	Sainte-Foy	46.7747	-71.2828	10000	Canadian Geographical Names Database			Libellula lydia Drury, 1770	Plathemis lydia (Drury, 1770)	Metazoa	Arthropoda	Insecta	Odonata	Libellulidae	Plathemis	lydia		Species	(Drury, 1770)	ICZN
ccfc5fc5-b3d5-4d47-91bf-3570a311f844	PhysicalObject	2019/12/03	en|fr	http://creativecommons.org/publicdomain/zero/1.0/legalcode	Gouvernement du Qubec	CIQ56662.001		10.5886/msuujw	Gouvernement du Qubec	CIQ	Collection d'insectes du Qubec	PreservedSpecimen	CIQ56662.001	Gauthier, Charles | Rioux, Grard	1				CIQ56662	1942/07/12	193	193	1942	7	12	North America	Canada	Quebec	Saint-Thomas-de-Joliette	46.0156	-73.3503	10000	Canadian Geographical Names Database			Libellula lydia Drury, 1770	Plathemis lydia (Drury, 1770)	Metazoa	Arthropoda	Insecta	Odonata	Libellulidae	Plathemis	lydia		Species	(Drury, 1770)	ICZN
fbd2e9a8-7b46-407e-a843-7e7a1e75d8cc	PhysicalObject	2019/12/03	en|fr	http://creativecommons.org/publicdomain/zero/1.0/legalcode	Gouvernement du Qubec	CIQ56663.001		10.5886/msuujw	Gouvernement du Qubec	CIQ	Collection d'insectes du Qubec	PreservedSpecimen	CIQ56663.001	Robert, Adrien	1				CIQ56663	1938/06/13	164	164	1938	6	13	North America	Canada	Quebec	Rigaud	45.4833	-74.3	10000	Canadian Geographical Names Database			Libellula lydia Drury, 1770	Plathemis lydia (Drury, 1770)	Metazoa	Arthropoda	Insecta	Odonata	Libellulidae	Plathemis	lydia		Species	(Drury, 1770)	ICZN
9ac681fe-e122-48bb-946b-54c09a1b3c86	PhysicalObject	2019/12/03	en|fr	http://creativecommons.org/publicdomain/zero/1.0/legalcode	Gouvernement du Qubec	CIQ56664.001		10.5886/msuujw	Gouvernement du Qubec	CIQ	Collection d'insectes du Qubec	PreservedSpecimen	CIQ56664.001	Duncan, Joseph A.	1				CIQ56664	1941/06/19	170	170	1941	6	19	North America	Canada	Quebec	Saint-Martin	45.552	-73.754	10000	Canadian Geographical Names Data Base			Libellula lydia Drury, 1770	Plathemis lydia (Drury, 1770)	Metazoa	Arthropoda	Insecta	Odonata	Libellulidae	Plathemis	lydia		Species	(Drury, 1770)	ICZN
1bf6d819-9e9c-4fae-93a8-2464f430fc00	PhysicalObject	2019/12/03	en|fr	http://creativecommons.org/publicdomain/zero/1.0/legalcode	Gouvernement du Qubec	CIQ56665.001		10.5886/msuujw	Gouvernement du Qubec	CIQ	Collection d'insectes du Qubec	PreservedSpecimen	CIQ56665.001	Duncan, Joseph A.	1				CIQ56665	1941/06/19	170	170	1941	6	19	North America	Canada	Quebec	Saint-Martin	45.552	-73.754	10000	Canadian Geographical Names Data Base			Libellula lydia Drury, 1770	Plathemis lydia (Drury, 1770)	Metazoa	Arthropoda	Insecta	Odonata	Libellulidae	Plathemis	lydia		Species	(Drury, 1770)	ICZN
ac6cfd15-c904-4dbc-a764-5db177976421	PhysicalObject	2019/12/03	en|fr	http://creativecommons.org/publicdomain/zero/1.0/legalcode	Gouvernement du Qubec	CIQ56666.001		10.5886/msuujw	Gouvernement du Qubec	CIQ	Collection d'insectes du Qubec	PreservedSpecimen	CIQ56666.001	Boucher, S.	1				CIQ56666	1981/06/23	174	174	1981	6	23	North America	Canada	Quebec	Sainte-Foy	46.7747	-71.2828	10000	Canadian Geographical Names Database			Libellula pulchella Drury, 1773	Libellula pulchella Drury, 1773	Metazoa	Arthropoda	Insecta	Odonata	Libellulidae	Libellula	pulchella		Species	Drury, 1773	ICZN
4379dbe0-69d8-4bf0-9dd1-c9d51d4f6efa	PhysicalObject	2019/12/03	en|fr	http://creativecommons.org/publicdomain/zero/1.0/legalcode	Gouvernement du Qubec	CIQ56667.001		10.5886/msuujw	Gouvernement du Qubec	CIQ	Collection d'insectes du Qubec	PreservedSpecimen	CIQ56667.001	Robert, Adrien	1				CIQ56667	1938/06/10	161	161	1938	6	10	North America	Canada	Quebec	Rigaud	45.4833	-74.3	10000	Canadian Geographical Names Database			Libellula pulchella Drury, 1773	Libellula pulchella Drury, 1773	Metazoa	Arthropoda	Insecta	Odonata	Libellulidae	Libellula	pulchella		Species	Drury, 1773	ICZN
d927baca-af4b-4c19-9228-972ccfc27fb1	PhysicalObject	2019/12/03	en|fr	http://creativecommons.org/publicdomain/zero/1.0/legalcode	Gouvernement du Qubec	CIQ56668.001		10.5886/msuujw	Gouvernement du Qubec	CIQ	Collection d'insectes du Qubec	PreservedSpecimen	CIQ56668.001	Mercier, Paul-Eugne	1				CIQ56668	1938/08/16	228	228	1938	8	16	North America	Canada	Quebec	Saint-Romuald	46.7569	-71.2333	10000	Canadian Geographical Names Database			Libellula pulchella Drury, 1773	Libellula pulchella Drury, 1773	Metazoa	Arthropoda	Insecta	Odonata	Libellulidae	Libellula	pulchella		Species	Drury, 1773	ICZN
d7b75b1d-ba5d-49b7-b08d-035c6b691301	PhysicalObject	2019/12/03	en|fr	http://creativecommons.org/publicdomain/zero/1.0/legalcode	Gouvernement du Qubec	CIQ56669.001		10.5886/msuujw	Gouvernement du Qubec	CIQ	Collection d'insectes du Qubec	PreservedSpecimen	CIQ56669.001	Rioux, Grard	1				CIQ56669	1944/07/01	183	183	1944	7	1	North America	Canada	Quebec	Saint-Thomas-de-Joliette	46.0156	-73.3503	10000	Canadian Geographical Names Database			Libellula pulchella Drury, 1773	Libellula pulchella Drury, 1773	Metazoa	Arthropoda	Insecta	Odonata	Libellulidae	Libellula	pulchella		Species	Drury, 1773	ICZN
4f202fcb-7ccb-4e92-9477-766103097037	PhysicalObject	2019/12/03	en|fr	http://creativecommons.org/publicdomain/zero/1.0/legalcode	Gouvernement du Qubec	CIQ56670.001		10.5886/msuujw	Gouvernement du Qubec	CIQ	Collection d'insectes du Qubec	PreservedSpecimen	CIQ56670.001	Beaulieu, A. Andr	1				CIQ56670	1935/08/03	215	215	1935	8	3	North America	Canada	Quebec	Hemmingford	45.0833	-73.5833	10000	Canadian Geographical Names Database			Libellula pulchella Drury, 1773	Libellula pulchella Drury, 1773	Metazoa	Arthropoda	Insecta	Odonata	Libellulidae	Libellula	pulchella		Species	Drury, 1773	ICZN
e1a910e8-2fdf-48ab-87a7-a6454ad236c0	PhysicalObject	2019/12/03	en|fr	http://creativecommons.org/publicdomain/zero/1.0/legalcode	Gouvernement du Qubec	CIQ56671.001		10.5886/msuujw	Gouvernement du Qubec	CIQ	Collection d'insectes du Qubec	PreservedSpecimen	CIQ56671.001	Duncan, Joseph A.	1				CIQ56671	1941/06/30	181	181	1941	6	30	North America	Canada	Quebec	Saint-Martin	45.5522	-73.7542	10000	Canadian Geographical Names Database			Libellula pulchella Drury, 1773	Libellula pulchella Drury, 1773	Metazoa	Arthropoda	Insecta	Odonata	Libellulidae	Libellula	pulchella		Species	Drury, 1773	ICZN
016af0ba-4cb0-466b-88f0-7408dd04eb37	PhysicalObject	2019/12/03	en|fr	http://creativecommons.org/publicdomain/zero/1.0/legalcode	Gouvernement du Qubec	CIQ56672.001		10.5886/msuujw	Gouvernement du Qubec	CIQ	Collection d'insectes du Qubec	PreservedSpecimen	CIQ56672.001	Robert, Adrien	1				CIQ56672	1938/06/20	171	171	1938	6	20	North America	Canada	Quebec	Rigaud	45.4833	-74.3	10000	Canadian Geographical Names Database			Libellula pulchella Drury, 1773	Libellula pulchella Drury, 1773	Metazoa	Arthropoda	Insecta	Odonata	Libellulidae	Libellula	pulchella		Species	Drury, 1773	ICZN
73a49f30-2c8b-467c-beb8-c392661410c7	PhysicalObject	2019/12/03	en|fr	http://creativecommons.org/publicdomain/zero/1.0/legalcode	Gouvernement du Qubec	CIQ56686.001		10.5886/msuujw	Gouvernement du Qubec	CIQ	Collection d'insectes du Qubec	PreservedSpecimen	CIQ56686.001	Comeau, Nol M.	1				CIQ56686	1955-08-01/1955-08-31	213	243	1955	8		North America	Canada	Quebec	Saint-Ludger	45.75	-70.7	10000	Canadian Geographical Names Database			Libellula quadrimaculata quadrimaculata Linnaeus, 1758	Libellula quadrimaculata Linnaeus, 1758	Metazoa	Arthropoda	Insecta	Odonata	Libellulidae	Libellula	quadrimaculata		Species	Linnaeus, 1758	ICZN
2321a0a0-a462-4876-b864-098889e3e995	PhysicalObject	2019/12/03	en|fr	http://creativecommons.org/publicdomain/zero/1.0/legalcode	Gouvernement du Qubec	CIQ56687.001		10.5886/msuujw	Gouvernement du Qubec	CIQ	Collection d'insectes du Qubec	PreservedSpecimen	CIQ56687.001	Laplante, Jean-Paul	1				CIQ56687	1954/05/28	148	148	1954	5	28	North America	Canada	Quebec	L'Ancienne-Lorette	46.8042	-71.3622	10000	Canadian Geographical Names Database			Libellula quadrimaculata quadrimaculata Linnaeus, 1758	Libellula quadrimaculata Linnaeus, 1758	Metazoa	Arthropoda	Insecta	Odonata	Libellulidae	Libellula	quadrimaculata		Species	Linnaeus, 1758	ICZN
706a50af-7a96-42be-bac0-55ecfdd5e020	PhysicalObject	2019/12/03	en|fr	http://creativecommons.org/publicdomain/zero/1.0/legalcode	Gouvernement du Qubec	CIQ56688.001		10.5886/msuujw	Gouvernement du Qubec	CIQ	Collection d'insectes du Qubec	PreservedSpecimen	CIQ56688.001	Lamontagne, G.	1				CIQ56688	1973/06/08	159	159	1973	6	8	North America	Canada	Quebec	Sainte-Foy	46.7747	-71.2828	10000	Canadian Geographical Names Database			Libellula quadrimaculata quadrimaculata Linnaeus, 1758	Libellula quadrimaculata Linnaeus, 1758	Metazoa	Arthropoda	Insecta	Odonata	Libellulidae	Libellula	quadrimaculata		Species	Linnaeus, 1758	ICZN
8af1f3d2-9463-402c-8105-0aa4509072e1	PhysicalObject	2019/12/03	en|fr	http://creativecommons.org/publicdomain/zero/1.0/legalcode	Gouvernement du Qubec	CIQ56689.001		10.5886/msuujw	Gouvernement du Qubec	CIQ	Collection d'insectes du Qubec	PreservedSpecimen	CIQ56689.001	Lamontagne, G.	1				CIQ56689	1973/06/08	159	159	1973	6	8	North America	Canada	Quebec	Sainte-Foy	46.7747	-71.2828	10000	Canadian Geographical Names Database			Libellula quadrimaculata quadrimaculata Linnaeus, 1758	Libellula quadrimaculata Linnaeus, 1758	Metazoa	Arthropoda	Insecta	Odonata	Libellulidae	Libellula	quadrimaculata		Species	Linnaeus, 1758	ICZN
a6aa32e3-159d-46c3-9292-ee6385dfc54d	PhysicalObject	2019/12/03	en|fr	http://creativecommons.org/publicdomain/zero/1.0/legalcode	Gouvernement du Qubec	CIQ56690.001		10.5886/msuujw	Gouvernement du Qubec	CIQ	Collection d'insectes du Qubec	PreservedSpecimen	CIQ56690.001	Comeau, Nol M.	1				CIQ56690	1956/06/27	179	179	1956	6	27	North America	Canada	Quebec	Quebec	52	-72	1000000	Canadian Geographical Names Database			Libellula quadrimaculata quadrimaculata Linnaeus, 1758	Libellula quadrimaculata Linnaeus, 1758	Metazoa	Arthropoda	Insecta	Odonata	Libellulidae	Libellula	quadrimaculata		Species	Linnaeus, 1758	ICZN
93fc764b-83fd-4b39-9226-87f29323db71	PhysicalObject	2019/12/03	en|fr	http://creativecommons.org/publicdomain/zero/1.0/legalcode	Gouvernement du Qubec	CIQ56691.001		10.5886/msuujw	Gouvernement du Qubec	CIQ	Collection d'insectes du Qubec	PreservedSpecimen	CIQ56691.001	Comeau, Nol M.	1				CIQ56691	1955/06/15	166	166	1955	6	15	North America	Canada	Quebec	Woburn	45.3847	-70.8636	10000	Canadian Geographical Names Database			Libellula quadrimaculata quadrimaculata Linnaeus, 1758	Libellula quadrimaculata Linnaeus, 1758	Metazoa	Arthropoda	Insecta	Odonata	Libellulidae	Libellula	quadrimaculata		Species	Linnaeus, 1758	ICZN
1eafb4d4-4239-4ac9-bbd1-85c5fe79661c	PhysicalObject	2019/12/03	en|fr	http://creativecommons.org/publicdomain/zero/1.0/legalcode	Gouvernement du Qubec	CIQ56692.001		10.5886/msuujw	Gouvernement du Qubec	CIQ	Collection d'insectes du Qubec	PreservedSpecimen	CIQ56692.001		1				CIQ56692	1934/06/20	171	171	1934	6	20	North America	Canada	Quebec	Quebec City	46.8167	-71.2167	10000	Canadian Geographical Names Database			Libellula quadrimaculata quadrimaculata Linnaeus, 1758	Libellula quadrimaculata Linnaeus, 1758	Metazoa	Arthropoda	Insecta	Odonata	Libellulidae	Libellula	quadrimaculata		Species	Linnaeus, 1758	ICZN
c769b60f-a233-4736-aa37-60f51c367426	PhysicalObject	2019/12/03	en|fr	http://creativecommons.org/publicdomain/zero/1.0/legalcode	Gouvernement du Qubec	CIQ56693.001		10.5886/msuujw	Gouvernement du Qubec	CIQ	Collection d'insectes du Qubec	PreservedSpecimen	CIQ56693.001	Comeau, Nol M.	1				CIQ56693	1955-08-01/1955-08-31	213	243	1955	8		North America	Canada	Quebec	Saint-Ludger	45.75	-70.7	10000	Canadian Geographical Names Database			Libellula quadrimaculata quadrimaculata Linnaeus, 1758	Libellula quadrimaculata Linnaeus, 1758	Metazoa	Arthropoda	Insecta	Odonata	Libellulidae	Libellula	quadrimaculata		Species	Linnaeus, 1758	ICZN
7c0b9386-56fa-45a4-8c3b-6b509f0dadc3	PhysicalObject	2019/12/03	en|fr	http://creativecommons.org/publicdomain/zero/1.0/legalcode	Gouvernement du Qubec	CIQ56694.001		10.5886/msuujw	Gouvernement du Qubec	CIQ	Collection d'insectes du Qubec	PreservedSpecimen	CIQ56694.001	Comeau, Nol M.	1				CIQ56694	1955/07/29	210	210	1955	7	29	North America	Canada	Quebec	Woburn	45.3847	-70.8636	10000	Canadian Geographical Names Database			Libellula quadrimaculata quadrimaculata Linnaeus, 1758	Libellula quadrimaculata Linnaeus, 1758	Metazoa	Arthropoda	Insecta	Odonata	Libellulidae	Libellula	quadrimaculata		Species	Linnaeus, 1758	ICZN
8a315212-2f04-4ab5-b50a-26b48f23eb22	PhysicalObject	2019/12/03	en|fr	http://creativecommons.org/publicdomain/zero/1.0/legalcode	Gouvernement du Qubec	CIQ56695.001		10.5886/msuujw	Gouvernement du Qubec	CIQ	Collection d'insectes du Qubec	PreservedSpecimen	CIQ56695.001	Laplante, Jean-Paul	1				CIQ56695	1954/05/28	148	148	1954	5	28	North America	Canada	Quebec	L'Ancienne-Lorette	46.8042	-71.3622	10000	Canadian Geographical Names Database			Libellula quadrimaculata quadrimaculata Linnaeus, 1758	Libellula quadrimaculata Linnaeus, 1758	Metazoa	Arthropoda	Insecta	Odonata	Libellulidae	Libellula	quadrimaculata		Species	Linnaeus, 1758	ICZN
151975d7-aee9-464b-bc84-1f614b294019	PhysicalObject	2019/12/03	en|fr	http://creativecommons.org/publicdomain/zero/1.0/legalcode	Gouvernement du Qubec	CIQ56696.001		10.5886/msuujw	Gouvernement du Qubec	CIQ	Collection d'insectes du Qubec	PreservedSpecimen	CIQ56696.001	Comeau, Nol M.	1				CIQ56696	1955-08-01/1955-08-31	213	243	1955	8		North America	Canada	Quebec	Saint-Ludger	45.75	-70.7	10000	Canadian Geographical Names Database			Libellula quadrimaculata quadrimaculata Linnaeus, 1758	Libellula quadrimaculata Linnaeus, 1758	Metazoa	Arthropoda	Insecta	Odonata	Libellulidae	Libellula	quadrimaculata		Species	Linnaeus, 1758	ICZN
52fa8ff4-d6a8-4ae0-a2d9-19f087de2f94	PhysicalObject	2019/12/03	en|fr	http://creativecommons.org/publicdomain/zero/1.0/legalcode	Gouvernement du Qubec	CIQ56697.001		10.5886/msuujw	Gouvernement du Qubec	CIQ	Collection d'insectes du Qubec	PreservedSpecimen	CIQ56697.001	Lamontagne, G.	1				CIQ56697	1973/06/08	159	159	1973	6	8	North America	Canada	Quebec	Sainte-Foy	46.7747	-71.2828	10000	Canadian Geographical Names Database			Libellula quadrimaculata quadrimaculata Linnaeus, 1758	Libellula quadrimaculata Linnaeus, 1758	Metazoa	Arthropoda	Insecta	Odonata	Libellulidae	Libellula	quadrimaculata		Species	Linnaeus, 1758	ICZN
2b16b566-c488-4b86-ba0d-634f762ddadc	PhysicalObject	2019/12/03	en|fr	http://creativecommons.org/publicdomain/zero/1.0/legalcode	Gouvernement du Qubec	CIQ56698.001		10.5886/msuujw	Gouvernement du Qubec	CIQ	Collection d'insectes du Qubec	PreservedSpecimen	CIQ56698.001	Robert, Adrien	1				CIQ56698	1938/06/29	180	180	1938	6	29	North America	Canada	Quebec	Rigaud	45.4833	-74.3	10000	Canadian Geographical Names Database			Libellula quadrimaculata quadrimaculata Linnaeus, 1758	Libellula quadrimaculata Linnaeus, 1758	Metazoa	Arthropoda	Insecta	Odonata	Libellulidae	Libellula	quadrimaculata		Species	Linnaeus, 1758	ICZN
1e045399-5b43-4708-af43-e033582a0dc0	PhysicalObject	2019/12/03	en|fr	http://creativecommons.org/publicdomain/zero/1.0/legalcode	Gouvernement du Qubec	CIQ56699.001		10.5886/msuujw	Gouvernement du Qubec	CIQ	Collection d'insectes du Qubec	PreservedSpecimen	CIQ56699.001	Robert, Adrien	1				CIQ56699	1938/06/29	180	180	1938	6	29	North America	Canada	Quebec	Rigaud	45.4833	-74.3	10000	Canadian Geographical Names Database			Libellula quadrimaculata quadrimaculata Linnaeus, 1758	Libellula quadrimaculata Linnaeus, 1758	Metazoa	Arthropoda	Insecta	Odonata	Libellulidae	Libellula	quadrimaculata		Species	Linnaeus, 1758	ICZN
083f0210-e385-43ca-856a-5adc9cd1004e	PhysicalObject	2019/12/03	en|fr	http://creativecommons.org/publicdomain/zero/1.0/legalcode	Gouvernement du Qubec	CIQ56700.001		10.5886/msuujw	Gouvernement du Qubec	CIQ	Collection d'insectes du Qubec	PreservedSpecimen	CIQ56700.001	Robert, Adrien	1				CIQ56700	1938/06/08	159	159	1938	6	8	North America	Canada	Quebec	Rigaud	45.4833	-74.3	10000	Canadian Geographical Names Database			Libellula quadrimaculata quadrimaculata Linnaeus, 1758	Libellula quadrimaculata Linnaeus, 1758	Metazoa	Arthropoda	Insecta	Odonata	Libellulidae	Libellula	quadrimaculata		Species	Linnaeus, 1758	ICZN
fb1ae307-4314-4126-9b04-f4e222f90bda	PhysicalObject	2019/12/03	en|fr	http://creativecommons.org/publicdomain/zero/1.0/legalcode	Gouvernement du Qubec	CIQ56701.001		10.5886/msuujw	Gouvernement du Qubec	CIQ	Collection d'insectes du Qubec	PreservedSpecimen	CIQ56701.001	Comeau, Nol M.	1				CIQ56701	1956/06/27	179	179	1956	6	27	North America	Canada	Quebec	Quebec	52	-72	1000000	Canadian Geographical Names Database			Libellula quadrimaculata quadrimaculata Linnaeus, 1758	Libellula quadrimaculata Linnaeus, 1758	Metazoa	Arthropoda	Insecta	Odonata	Libellulidae	Libellula	quadrimaculata		Species	Linnaeus, 1758	ICZN
15551a38-5fa2-47d4-97c2-b27334ca75c3	PhysicalObject	2019/12/03	en|fr	http://creativecommons.org/publicdomain/zero/1.0/legalcode	Gouvernement du Qubec	CIQ56702.001		10.5886/msuujw	Gouvernement du Qubec	CIQ	Collection d'insectes du Qubec	PreservedSpecimen	CIQ56702.001	Comeau, Nol M.	1				CIQ56702	1955/07/27	208	208	1955	7	27	North America	Canada	Quebec	Woburn	45.3847	-70.8636	10000	Canadian Geographical Names Database			Libellula quadrimaculata quadrimaculata Linnaeus, 1758	Libellula quadrimaculata Linnaeus, 1758	Metazoa	Arthropoda	Insecta	Odonata	Libellulidae	Libellula	quadrimaculata		Species	Linnaeus, 1758	ICZN
8144fd86-9fda-444c-b871-6d6e813e3e7c	PhysicalObject	2019/12/03	en|fr	http://creativecommons.org/publicdomain/zero/1.0/legalcode	Gouvernement du Qubec	CIQ56703.001		10.5886/msuujw	Gouvernement du Qubec	CIQ	Collection d'insectes du Qubec	PreservedSpecimen	CIQ56703.001	Comeau, Nol M.	1				CIQ56703	1955-08-01/1955-08-31	213	243	1955	8		North America	Canada	Quebec	Saint-Ludger	45.75	-70.7	10000	Canadian Geographical Names Database			Libellula quadrimaculata quadrimaculata Linnaeus, 1758	Libellula quadrimaculata Linnaeus, 1758	Metazoa	Arthropoda	Insecta	Odonata	Libellulidae	Libellula	quadrimaculata		Species	Linnaeus, 1758	ICZN
c7970103-fb8b-4ccc-9d08-6a99503d2f6b	PhysicalObject	2019/12/03	en|fr	http://creativecommons.org/publicdomain/zero/1.0/legalcode	Gouvernement du Qubec	CIQ56704.001		10.5886/msuujw	Gouvernement du Qubec	CIQ	Collection d'insectes du Qubec	PreservedSpecimen	CIQ56704.001	Comeau, Nol M.	1				CIQ56704	1955/07/27	208	208	1955	7	27	North America	Canada	Quebec	Woburn	45.3847	-70.8636	10000	Canadian Geographical Names Database			Libellula quadrimaculata quadrimaculata Linnaeus, 1758	Libellula quadrimaculata Linnaeus, 1758	Metazoa	Arthropoda	Insecta	Odonata	Libellulidae	Libellula	quadrimaculata		Species	Linnaeus, 1758	ICZN
80531bc8-df84-4988-a96a-dc862fcb5618	PhysicalObject	2019/12/03	en|fr	http://creativecommons.org/publicdomain/zero/1.0/legalcode	Gouvernement du Qubec	CIQ56705.001		10.5886/msuujw	Gouvernement du Qubec	CIQ	Collection d'insectes du Qubec	PreservedSpecimen	CIQ56705.001	Lamontagne, G.	1				CIQ56705	1973/06/08	159	159	1973	6	8	North America	Canada	Quebec	Sainte-Foy	46.7747	-71.2828	10000	Canadian Geographical Names Database			Libellula quadrimaculata quadrimaculata Linnaeus, 1758	Libellula quadrimaculata Linnaeus, 1758	Metazoa	Arthropoda	Insecta	Odonata	Libellulidae	Libellula	quadrimaculata		Species	Linnaeus, 1758	ICZN
84d4c863-6d8d-404b-b368-ff872bff1424	PhysicalObject	2019/12/03	en|fr	http://creativecommons.org/publicdomain/zero/1.0/legalcode	Gouvernement du Qubec	CIQ56706.001		10.5886/msuujw	Gouvernement du Qubec	CIQ	Collection d'insectes du Qubec	PreservedSpecimen	CIQ56706.001	Lamontagne, G.	1				CIQ56706	1973/06/08	159	159	1973	6	8	North America	Canada	Quebec	Sainte-Foy	46.7747	-71.2828	10000	Canadian Geographical Names Database			Libellula quadrimaculata quadrimaculata Linnaeus, 1758	Libellula quadrimaculata Linnaeus, 1758	Metazoa	Arthropoda	Insecta	Odonata	Libellulidae	Libellula	quadrimaculata		Species	Linnaeus, 1758	ICZN
56dd8bff-5a95-434d-8238-fa1b3a1a153e	PhysicalObject	2019/12/03	en|fr	http://creativecommons.org/publicdomain/zero/1.0/legalcode	Gouvernement du Qubec	CIQ56707.001		10.5886/msuujw	Gouvernement du Qubec	CIQ	Collection d'insectes du Qubec	PreservedSpecimen	CIQ56707.001	Lamontagne, G.	1				CIQ56707	1973/06/08	159	159	1973	6	8	North America	Canada	Quebec	Sainte-Foy	46.7747	-71.2828	10000	Canadian Geographical Names Database			Libellula quadrimaculata quadrimaculata Linnaeus, 1758	Libellula quadrimaculata Linnaeus, 1758	Metazoa	Arthropoda	Insecta	Odonata	Libellulidae	Libellula	quadrimaculata		Species	Linnaeus, 1758	ICZN
5e0bd377-e4d0-46e9-bb08-b720838149ba	PhysicalObject	2019/12/03	en|fr	http://creativecommons.org/publicdomain/zero/1.0/legalcode	Gouvernement du Qubec	CIQ56708.001		10.5886/msuujw	Gouvernement du Qubec	CIQ	Collection d'insectes du Qubec	PreservedSpecimen	CIQ56708.001	Comeau, Nol M.	1				CIQ56708	1973/06/08	159	159	1973	6	8	North America	Canada	Quebec	Sainte-Foy	46.7747	-71.2828	10000	Canadian Geographical Names Database	Laplante, Jean-Paul		Libellula quadrimaculata quadrimaculata Linnaeus, 1758	Libellula quadrimaculata Linnaeus, 1758	Metazoa	Arthropoda	Insecta	Odonata	Libellulidae	Libellula	quadrimaculata		Species	Linnaeus, 1758	ICZN
34ec2d9c-5d50-4bd8-b877-7a7a3ba4176f	PhysicalObject	2019/12/03	en|fr	http://creativecommons.org/publicdomain/zero/1.0/legalcode	Gouvernement du Qubec	CIQ56709.001		10.5886/msuujw	Gouvernement du Qubec	CIQ	Collection d'insectes du Qubec	PreservedSpecimen	CIQ56709.001	Comeau, Nol M.	1				CIQ56709	1942/08/10	222	222	1942	8	10	North America	Canada	Quebec	Cap-Rouge	46.7583	-71.3542	10000	Canadian Geographical Names Database	Laplante, Jean-Paul		Libellula quadrimaculata quadrimaculata Linnaeus, 1758	Libellula quadrimaculata Linnaeus, 1758	Metazoa	Arthropoda	Insecta	Odonata	Libellulidae	Libellula	quadrimaculata		Species	Linnaeus, 1758	ICZN
ce577811-7cbf-4b14-b12c-2c9ee6663035	PhysicalObject	2019/12/03	en|fr	http://creativecommons.org/publicdomain/zero/1.0/legalcode	Gouvernement du Qubec	CIQ56710.001		10.5886/msuujw	Gouvernement du Qubec	CIQ	Collection d'insectes du Qubec	PreservedSpecimen	CIQ56710.001	Laplante, Jean-Paul	1				CIQ56710	1953/05/26	146	146	1953	5	26	North America	Canada	Quebec	L'Ancienne-Lorette	46.8042	-71.3622	10000	Canadian Geographical Names Database	Laplante, Jean-Paul		Libellula quadrimaculata quadrimaculata Linnaeus, 1758	Libellula quadrimaculata Linnaeus, 1758	Metazoa	Arthropoda	Insecta	Odonata	Libellulidae	Libellula	quadrimaculata		Species	Linnaeus, 1758	ICZN
cfbfa114-8717-48bb-bfec-dd20d05fafc0	PhysicalObject	2019/12/03	en|fr	http://creativecommons.org/publicdomain/zero/1.0/legalcode	Gouvernement du Qubec	CIQ56711.001		10.5886/msuujw	Gouvernement du Qubec	CIQ	Collection d'insectes du Qubec	PreservedSpecimen	CIQ56711.001	Laplante, Jean-Paul	1				CIQ56711	1955/07/13	194	194	1955	7	13	North America	Canada	Quebec	Piopolis	45.4864	-70.9069	10000	Canadian Geographical Names Database	Laplante, Jean-Paul		Libellula quadrimaculata quadrimaculata Linnaeus, 1758	Libellula quadrimaculata Linnaeus, 1758	Metazoa	Arthropoda	Insecta	Odonata	Libellulidae	Libellula	quadrimaculata		Species	Linnaeus, 1758	ICZN
fda1b5c9-1a0a-4cb3-a030-75ec76db41fe	PhysicalObject	2019/12/03	en|fr	http://creativecommons.org/publicdomain/zero/1.0/legalcode	Gouvernement du Qubec	CIQ56712.001		10.5886/msuujw	Gouvernement du Qubec	CIQ	Collection d'insectes du Qubec	PreservedSpecimen	CIQ56712.001	Laplante, Jean-Paul	1				CIQ56712	1953/05/26	146	146	1953	5	26	North America	Canada	Quebec	L'Ancienne-Lorette	46.8042	-71.3622	10000	Canadian Geographical Names Database	Laplante, Jean-Paul		Libellula quadrimaculata quadrimaculata Linnaeus, 1758	Libellula quadrimaculata Linnaeus, 1758	Metazoa	Arthropoda	Insecta	Odonata	Libellulidae	Libellula	quadrimaculata		Species	Linnaeus, 1758	ICZN
f653faf9-9171-4a34-8c7c-c55291ccea11	PhysicalObject	2019/12/03	en|fr	http://creativecommons.org/publicdomain/zero/1.0/legalcode	Gouvernement du Qubec	CIQ56713.001		10.5886/msuujw	Gouvernement du Qubec	CIQ	Collection d'insectes du Qubec	PreservedSpecimen	CIQ56713.001	Laplante, Jean-Paul	1				CIQ56713	1954/05/28	148	148	1954	5	28	North America	Canada	Quebec	L'Ancienne-Lorette	46.8042	-71.3622	10000	Canadian Geographical Names Database	Laplante, Jean-Paul		Libellula quadrimaculata quadrimaculata Linnaeus, 1758	Libellula quadrimaculata Linnaeus, 1758	Metazoa	Arthropoda	Insecta	Odonata	Libellulidae	Libellula	quadrimaculata		Species	Linnaeus, 1758	ICZN
d4bf2d76-e9c4-465d-bf56-3c84ef7b8744	PhysicalObject	2019/12/03	en|fr	http://creativecommons.org/publicdomain/zero/1.0/legalcode	Gouvernement du Qubec	CIQ56714.001		10.5886/msuujw	Gouvernement du Qubec	CIQ	Collection d'insectes du Qubec	PreservedSpecimen	CIQ56714.001	Laplante, Jean-Paul	1				CIQ56714	1955/06/13	164	164	1955	6	13	North America	Canada	Quebec	Piopolis	45.4864	-70.9069	10000	Canadian Geographical Names Database	Laplante, Jean-Paul		Libellula quadrimaculata quadrimaculata Linnaeus, 1758	Libellula quadrimaculata Linnaeus, 1758	Metazoa	Arthropoda	Insecta	Odonata	Libellulidae	Libellula	quadrimaculata		Species	Linnaeus, 1758	ICZN
79ed3803-e741-4fd2-be33-1b1a7ec7b7bf	PhysicalObject	2019/12/03	en|fr	http://creativecommons.org/publicdomain/zero/1.0/legalcode	Gouvernement du Qubec	CIQ56715.001		10.5886/msuujw	Gouvernement du Qubec	CIQ	Collection d'insectes du Qubec	PreservedSpecimen	CIQ56715.001	Laplante, Jean-Paul	1				CIQ56715	1953/07/27	208	208	1953	7	27	North America	Canada	Quebec	Woburn	45.3847	-70.8636	10000	Canadian Geographical Names Database	Laplante, Jean-Paul		Libellula quadrimaculata quadrimaculata Linnaeus, 1758	Libellula quadrimaculata Linnaeus, 1758	Metazoa	Arthropoda	Insecta	Odonata	Libellulidae	Libellula	quadrimaculata		Species	Linnaeus, 1758	ICZN
94805554-5793-4cdc-8a48-8d8dcd2a4f29	PhysicalObject	2019/12/03	en|fr	http://creativecommons.org/publicdomain/zero/1.0/legalcode	Gouvernement du Qubec	CIQ56717.001		10.5886/msuujw	Gouvernement du Qubec	CIQ	Collection d'insectes du Qubec	PreservedSpecimen	CIQ56717.001	Laplante, Jean-Paul	1				CIQ56717	1954/08/22	234	234	1954	8	22	North America	Canada	Quebec	Fossambault-sur-le-Lac	46.8667	-71.6167	10000	Canadian Geographical Names Database	Laplante, Jean-Paul		Sympetrum costiferum (Hagen, 1861)	Sympetrum costiferum (Hagen, 1861)	Metazoa	Arthropoda	Insecta	Odonata	Libellulidae	Sympetrum	costiferum		Species	(Hagen, 1861)	ICZN
b41baebc-69bc-4047-9282-44c32fd81ce0	PhysicalObject	2019/12/03	en|fr	http://creativecommons.org/publicdomain/zero/1.0/legalcode	Gouvernement du Qubec	CIQ56718.001		10.5886/msuujw	Gouvernement du Qubec	CIQ	Collection d'insectes du Qubec	PreservedSpecimen	CIQ56718.001	Boulet	1				CIQ56718	1900-01-01/2016-12-31						North America	Canada	Quebec	Sainte-Foy	46.7747	-71.2828	10000	Canadian Geographical Names Database			Sympetrum internum Montgomery, 1943	Sympetrum internum Montgomery, 1943	Metazoa	Arthropoda	Insecta	Odonata	Libellulidae	Sympetrum	internum		Species	Montgomery, 1943	ICZN
3508ec9c-1dac-4f11-8976-90eda4fb6373	PhysicalObject	2019/12/03	en|fr	http://creativecommons.org/publicdomain/zero/1.0/legalcode	Gouvernement du Qubec	CIQ56719.001		10.5886/msuujw	Gouvernement du Qubec	CIQ	Collection d'insectes du Qubec	PreservedSpecimen	CIQ56719.001	Laplante, Jean-Paul	1				CIQ56719	1955/08/23	235	235	1955	8	23	North America	Canada	Quebec	Saint-Ludger	45.75	-70.7	10000	Canadian Geographical Names Database	Laplante, Jean-Paul		Sympetrum internum Montgomery, 1943	Sympetrum internum Montgomery, 1943	Metazoa	Arthropoda	Insecta	Odonata	Libellulidae	Sympetrum	internum		Species	Montgomery, 1943	ICZN
d2ae4491-ff0a-4668-a02e-507d9fbe906d	PhysicalObject	2019/12/03	en|fr	http://creativecommons.org/publicdomain/zero/1.0/legalcode	Gouvernement du Qubec	CIQ56720.001		10.5886/msuujw	Gouvernement du Qubec	CIQ	Collection d'insectes du Qubec	PreservedSpecimen	CIQ56720.001	Laplante, Jean-Paul	1				CIQ56720	1955/08/23	235	235	1955	8	23	North America	Canada	Quebec	Saint-Ludger	45.75	-70.7	10000	Canadian Geographical Names Database	Laplante, Jean-Paul		Sympetrum internum Montgomery, 1943	Sympetrum internum Montgomery, 1943	Metazoa	Arthropoda	Insecta	Odonata	Libellulidae	Sympetrum	internum		Species	Montgomery, 1943	ICZN
80cc1b50-e3c8-4801-8830-2fedfea7dc27	PhysicalObject	2019/12/03	en|fr	http://creativecommons.org/publicdomain/zero/1.0/legalcode	Gouvernement du Qubec	CIQ56721.001		10.5886/msuujw	Gouvernement du Qubec	CIQ	Collection d'insectes du Qubec	PreservedSpecimen	CIQ56721.001	Frchette, Mario	1				CIQ56721	1992/08/12	225	225	1992	8	12	North America	Canada	Quebec	Maizerets	46.8372	-71.2186	10000	Canadian Geographical Names Database	Pich, Cline		Sympetrum obtrusum Hagen, 1867	Sympetrum obtrusum Hagen, 1867	Metazoa	Arthropoda	Insecta	Odonata	Libellulidae	Sympetrum	obtrusum		Species	Hagen, 1867	ICZN
fed3ffa3-037a-4c64-a8a4-b6110293879c	PhysicalObject	2019/12/03	en|fr	http://creativecommons.org/publicdomain/zero/1.0/legalcode	Gouvernement du Qubec	CIQ56722.001		10.5886/msuujw	Gouvernement du Qubec	CIQ	Collection d'insectes du Qubec	PreservedSpecimen	CIQ56722.001	Laplante, Jean-Paul	1				CIQ56722	1955/07/22	203	203	1955	7	22	North America	Canada	Quebec	Woburn	45.3847	-70.8636	10000	Canadian Geographical Names Database	Laplante, Jean-Paul		Sympetrum obtrusum Hagen, 1867	Sympetrum obtrusum Hagen, 1867	Metazoa	Arthropoda	Insecta	Odonata	Libellulidae	Sympetrum	obtrusum		Species	Hagen, 1867	ICZN
93046803-e54f-4374-9e7c-c3dd6a7d0b3e	PhysicalObject	2019/12/03	en|fr	http://creativecommons.org/publicdomain/zero/1.0/legalcode	Gouvernement du Qubec	CIQ56723.001		10.5886/msuujw	Gouvernement du Qubec	CIQ	Collection d'insectes du Qubec	PreservedSpecimen	CIQ56723.001	Boulet	1				CIQ56723	1900-01-01/2016-12-31						North America	Canada	Quebec	Sainte-Foy	46.7747	-71.2828	10000	Canadian Geographical Names Database	Laplante, Jean-Paul		Sympetrum obtrusum Hagen, 1867	Sympetrum obtrusum Hagen, 1867	Metazoa	Arthropoda	Insecta	Odonata	Libellulidae	Sympetrum	obtrusum		Species	Hagen, 1867	ICZN
f012484f-0be2-4eb8-8f4e-f4acdbc8d045	PhysicalObject	2019/12/03	en|fr	http://creativecommons.org/publicdomain/zero/1.0/legalcode	Gouvernement du Qubec	CIQ56724.001		10.5886/msuujw	Gouvernement du Qubec	CIQ	Collection d'insectes du Qubec	PreservedSpecimen	CIQ56724.001	Victorien, Fr.	1				CIQ56724	1900-01-01/2016-12-31						North America	Canada	Quebec	Trois-Rivieres	46.35	-72.55	10000	Canadian Geographical Names Database			Sympetrum obtrusum Hagen, 1867	Sympetrum obtrusum Hagen, 1867	Metazoa	Arthropoda	Insecta	Odonata	Libellulidae	Sympetrum	obtrusum		Species	Hagen, 1867	ICZN
42e8c6b2-8227-4d8c-9fa7-6e2c0144383c	PhysicalObject	2019/12/03	en|fr	http://creativecommons.org/publicdomain/zero/1.0/legalcode	Gouvernement du Qubec	CIQ56725.001		10.5886/msuujw	Gouvernement du Qubec	CIQ	Collection d'insectes du Qubec	PreservedSpecimen	CIQ56725.001	Comeau, Nol M.	1				CIQ56725	1945/08/01	213	213	1945	8	1	North America	Canada	Quebec	Pointe Brandy	51.5364	-57.9233	10000	Canadian Geographical Names Database			Sympetrum obtrusum Hagen, 1867	Sympetrum obtrusum Hagen, 1867	Metazoa	Arthropoda	Insecta	Odonata	Libellulidae	Sympetrum	obtrusum		Species	Hagen, 1867	ICZN
73c5d850-eb82-48aa-9f01-af9ac70acd29	PhysicalObject	2019/12/03	en|fr	http://creativecommons.org/publicdomain/zero/1.0/legalcode	Gouvernement du Qubec	CIQ56726.001		10.5886/msuujw	Gouvernement du Qubec	CIQ	Collection d'insectes du Qubec	PreservedSpecimen	CIQ56726.001	Laplante, Jean-Paul	1				CIQ56726	1953/08/07	219	219	1953	8	7	North America	Canada	Quebec	Lac-Mgantic	45.5833	-70.8833	10000	Canadian Geographical Names Database			Sympetrum obtrusum Hagen, 1867	Sympetrum obtrusum Hagen, 1867	Metazoa	Arthropoda	Insecta	Odonata	Libellulidae	Sympetrum	obtrusum		Species	Hagen, 1867	ICZN
1f03b5c7-64e8-4d42-91fc-43041e06bca2	PhysicalObject	2019/12/03	en|fr	http://creativecommons.org/publicdomain/zero/1.0/legalcode	Gouvernement du Qubec	CIQ56727.001		10.5886/msuujw	Gouvernement du Qubec	CIQ	Collection d'insectes du Qubec	PreservedSpecimen	CIQ56727.001	Laplante, Jean-Paul	1				CIQ56727	1955/07/27	208	208	1955	7	27	North America	Canada	Quebec	Woburn	45.3847	-70.8636	10000	Canadian Geographical Names Database			Sympetrum obtrusum Hagen, 1867	Sympetrum obtrusum Hagen, 1867	Metazoa	Arthropoda	Insecta	Odonata	Libellulidae	Sympetrum	obtrusum		Species	Hagen, 1867	ICZN
84219637-dc87-425c-bf42-f1bc0a7799f6	PhysicalObject	2019/12/03	en|fr	http://creativecommons.org/publicdomain/zero/1.0/legalcode	Gouvernement du Qubec	CIQ56728.001		10.5886/msuujw	Gouvernement du Qubec	CIQ	Collection d'insectes du Qubec	PreservedSpecimen	CIQ56728.001	Laplante, Jean-Paul	1				CIQ56728	1954/08/27	239	239	1954	8	27	North America	Canada	Quebec	Rivire--Pierre	46.9833	-72.1833	10000	Canadian Geographical Names Database			Sympetrum obtrusum Hagen, 1867	Sympetrum obtrusum Hagen, 1867	Metazoa	Arthropoda	Insecta	Odonata	Libellulidae	Sympetrum	obtrusum		Species	Hagen, 1867	ICZN
c116568d-2ef8-448b-8b7a-5ece26e73a06	PhysicalObject	2019/12/03	en|fr	http://creativecommons.org/publicdomain/zero/1.0/legalcode	Gouvernement du Qubec	CIQ56729.001		10.5886/msuujw	Gouvernement du Qubec	CIQ	Collection d'insectes du Qubec	PreservedSpecimen	CIQ56729.001	Laplante, Jean-Paul	1				CIQ56729	1955/07/22	203	203	1955	7	22	North America	Canada	Quebec	Woburn	45.3847	-70.8636	10000	Canadian Geographical Names Database			Sympetrum obtrusum Hagen, 1867	Sympetrum obtrusum Hagen, 1867	Metazoa	Arthropoda	Insecta	Odonata	Libellulidae	Sympetrum	obtrusum		Species	Hagen, 1867	ICZN
7dd23364-c5a1-42a2-9dad-b44cec8c5e9b	PhysicalObject	2019/12/03	en|fr	http://creativecommons.org/publicdomain/zero/1.0/legalcode	Gouvernement du Qubec	CIQ56730.001		10.5886/msuujw	Gouvernement du Qubec	CIQ	Collection d'insectes du Qubec	PreservedSpecimen	CIQ56730.001	Robert, Adrien	1				CIQ56730	1938/07/14	195	195	1938	7	14	North America	Canada	Quebec	Rigaud	45.4833	-74.3	10000	Canadian Geographical Names Database			Sympetrum obtrusum Hagen, 1867	Sympetrum obtrusum Hagen, 1867	Metazoa	Arthropoda	Insecta	Odonata	Libellulidae	Sympetrum	obtrusum		Species	Hagen, 1867	ICZN
36752860-fe1f-40f9-9595-0bcb8a0d237a	PhysicalObject	2019/12/03	en|fr	http://creativecommons.org/publicdomain/zero/1.0/legalcode	Gouvernement du Qubec	CIQ56731.001		10.5886/msuujw	Gouvernement du Qubec	CIQ	Collection d'insectes du Qubec	PreservedSpecimen	CIQ56731.001	Robert, Adrien	1				CIQ56731	1938/07/14	195	195	1938	7	14	North America	Canada	Quebec	Rigaud	45.4833	-74.3	10000	Canadian Geographical Names Database			Sympetrum obtrusum Hagen, 1867	Sympetrum obtrusum Hagen, 1867	Metazoa	Arthropoda	Insecta	Odonata	Libellulidae	Sympetrum	obtrusum		Species	Hagen, 1867	ICZN
24e6511d-a6e0-480f-8f2d-1a95a98c126d	PhysicalObject	2019/12/03	en|fr	http://creativecommons.org/publicdomain/zero/1.0/legalcode	Gouvernement du Qubec	CIQ56732.001		10.5886/msuujw	Gouvernement du Qubec	CIQ	Collection d'insectes du Qubec	PreservedSpecimen	CIQ56732.001	Robert, Adrien	1				CIQ56732	1938/07/12	193	193	1938	7	12	North America	Canada	Quebec	Rigaud	45.4833	-74.3	10000	Canadian Geographical Names Database			Sympetrum obtrusum Hagen, 1867	Sympetrum obtrusum Hagen, 1867	Metazoa	Arthropoda	Insecta	Odonata	Libellulidae	Sympetrum	obtrusum		Species	Hagen, 1867	ICZN
3fcb22b4-4c5e-40cf-95a8-07b99abdefe4	PhysicalObject	2019/12/03	en|fr	http://creativecommons.org/publicdomain/zero/1.0/legalcode	Gouvernement du Qubec	CIQ56733.001		10.5886/msuujw	Gouvernement du Qubec	CIQ	Collection d'insectes du Qubec	PreservedSpecimen	CIQ56733.001	Robert, Adrien	1				CIQ56733	1938/07/12	193	193	1938	7	12	North America	Canada	Quebec	Rigaud	45.4833	-74.3	10000	Canadian Geographical Names Database			Sympetrum obtrusum Hagen, 1867	Sympetrum obtrusum Hagen, 1867	Metazoa	Arthropoda	Insecta	Odonata	Libellulidae	Sympetrum	obtrusum		Species	Hagen, 1867	ICZN
07c0f481-94b8-49ab-a944-f5934bd0081a	PhysicalObject	2019/12/03	en|fr	http://creativecommons.org/publicdomain/zero/1.0/legalcode	Gouvernement du Qubec	CIQ56734.001		10.5886/msuujw	Gouvernement du Qubec	CIQ	Collection d'insectes du Qubec	PreservedSpecimen	CIQ56734.001	Robert, Adrien	1				CIQ56734	1938/07/12	193	193	1938	7	12	North America	Canada	Quebec	Rigaud	45.4833	-74.3	10000	Canadian Geographical Names Database			Sympetrum obtrusum Hagen, 1867	Sympetrum obtrusum Hagen, 1867	Metazoa	Arthropoda	Insecta	Odonata	Libellulidae	Sympetrum	obtrusum		Species	Hagen, 1867	ICZN
13195328-5d78-4ef3-846c-3ed77f73e846	PhysicalObject	2019/12/03	en|fr	http://creativecommons.org/publicdomain/zero/1.0/legalcode	Gouvernement du Qubec	CIQ56735.001		10.5886/msuujw	Gouvernement du Qubec	CIQ	Collection d'insectes du Qubec	PreservedSpecimen	CIQ56735.001	Laplante, Jean-Paul	1				CIQ56735	1953/08/12	224	224	1953	8	12	North America	Canada	Quebec	Notre-Dame-des-Bois	45.3956	-71.0742	10000	Canadian Geographical Names Database			Sympetrum obtrusum Hagen, 1867	Sympetrum obtrusum Hagen, 1867	Metazoa	Arthropoda	Insecta	Odonata	Libellulidae	Sympetrum	obtrusum		Species	Hagen, 1867	ICZN
3c2888b6-c602-4d3a-be20-29e0afe9e427	PhysicalObject	2019/12/03	en|fr	http://creativecommons.org/publicdomain/zero/1.0/legalcode	Gouvernement du Qubec	CIQ56736.001		10.5886/msuujw	Gouvernement du Qubec	CIQ	Collection d'insectes du Qubec	PreservedSpecimen	CIQ56736.001	Laplante, Jean-Paul	1				CIQ56736	1954/08/18	230	230	1954	8	18	North America	Canada	Quebec	Saint-Timothe	45.2903	-74.0408	10000	Canadian Geographical Names Database			Sympetrum obtrusum Hagen, 1867	Sympetrum obtrusum Hagen, 1867	Metazoa	Arthropoda	Insecta	Odonata	Libellulidae	Sympetrum	obtrusum		Species	Hagen, 1867	ICZN
6861b62c-bee1-4e56-b13b-052c266ffd0c	PhysicalObject	2019/12/03	en|fr	http://creativecommons.org/publicdomain/zero/1.0/legalcode	Gouvernement du Qubec	CIQ56737.001		10.5886/msuujw	Gouvernement du Qubec	CIQ	Collection d'insectes du Qubec	PreservedSpecimen	CIQ56737.001	Laplante, Jean-Paul	1				CIQ56737	1953/08/07	219	219	1953	8	7	North America	Canada	Quebec	Lac-Mgantic	45.5833	-70.8833	10000	Canadian Geographical Names Database			Sympetrum obtrusum Hagen, 1867	Sympetrum obtrusum Hagen, 1867	Metazoa	Arthropoda	Insecta	Odonata	Libellulidae	Sympetrum	obtrusum		Species	Hagen, 1867	ICZN
b2fee8b8-48b6-48b9-83c0-4ca9dc296247	PhysicalObject	2019/12/03	en|fr	http://creativecommons.org/publicdomain/zero/1.0/legalcode	Gouvernement du Qubec	CIQ56738.001		10.5886/msuujw	Gouvernement du Qubec	CIQ	Collection d'insectes du Qubec	PreservedSpecimen	CIQ56738.001	Comeau, Nol M.	1				CIQ56738	1945/08/01	213	213	1945	8	1	North America	Canada	Quebec	Pointe Brandy	51.5364	-57.9233	10000	Canadian Geographical Names Database			Sympetrum obtrusum Hagen, 1867	Sympetrum obtrusum Hagen, 1867	Metazoa	Arthropoda	Insecta	Odonata	Libellulidae	Sympetrum	obtrusum		Species	Hagen, 1867	ICZN
7623ab81-04a1-4e41-bce4-a973051b5f74	PhysicalObject	2019/12/03	en|fr	http://creativecommons.org/publicdomain/zero/1.0/legalcode	Gouvernement du Qubec	CIQ56739.001		10.5886/msuujw	Gouvernement du Qubec	CIQ	Collection d'insectes du Qubec	PreservedSpecimen	CIQ56739.001	Laplante, Jean-Paul	1				CIQ56739	1955/07/27	208	208	1955	7	27	North America	Canada	Quebec	Woburn	45.3847	-70.8636	10000	Canadian Geographical Names Database			Sympetrum obtrusum Hagen, 1867	Sympetrum obtrusum Hagen, 1867	Metazoa	Arthropoda	Insecta	Odonata	Libellulidae	Sympetrum	obtrusum		Species	Hagen, 1867	ICZN
a9e39b8c-e93a-4847-981b-f67913655af0	PhysicalObject	2019/12/03	en|fr	http://creativecommons.org/publicdomain/zero/1.0/legalcode	Gouvernement du Qubec	CIQ56740.001		10.5886/msuujw	Gouvernement du Qubec	CIQ	Collection d'insectes du Qubec	PreservedSpecimen	CIQ56740.001	Laplante, Jean-Paul	1				CIQ56740	1953/08/07	219	219	1953	8	7	North America	Canada	Quebec	Lac-Mgantic	45.5833	-70.8833	10000	Canadian Geographical Names Database			Sympetrum obtrusum Hagen, 1867	Sympetrum obtrusum Hagen, 1867	Metazoa	Arthropoda	Insecta	Odonata	Libellulidae	Sympetrum	obtrusum		Species	Hagen, 1867	ICZN
599b2a5b-5e7c-4a63-addf-8f8ad05002ba	PhysicalObject	2019/12/03	en|fr	http://creativecommons.org/publicdomain/zero/1.0/legalcode	Gouvernement du Qubec	CIQ56741.001		10.5886/msuujw	Gouvernement du Qubec	CIQ	Collection d'insectes du Qubec	PreservedSpecimen	CIQ56741.001	Laplante, Jean-Paul	1				CIQ56741	1954/07/25	206	206	1954	7	25	North America	Canada	Quebec	Sainte-Thcle	46.8167	-72.5	10000	Canadian Geographical Names Database			Sympetrum obtrusum Hagen, 1867	Sympetrum obtrusum Hagen, 1867	Metazoa	Arthropoda	Insecta	Odonata	Libellulidae	Sympetrum	obtrusum		Species	Hagen, 1867	ICZN
6ce9e676-8442-4174-a492-0f9d05d61a97	PhysicalObject	2019/12/03	en|fr	http://creativecommons.org/publicdomain/zero/1.0/legalcode	Gouvernement du Qubec	CIQ56742.001		10.5886/msuujw	Gouvernement du Qubec	CIQ	Collection d'insectes du Qubec	PreservedSpecimen	CIQ56742.001	Victorien, Fr.	1				CIQ56742	1900-01-01/2016-12-31						North America	Canada	Quebec	Trois-Rivieres	46.35	-72.55	10000	Canadian Geographical Names Database			Sympetrum obtrusum Hagen, 1867	Sympetrum obtrusum Hagen, 1867	Metazoa	Arthropoda	Insecta	Odonata	Libellulidae	Sympetrum	obtrusum		Species	Hagen, 1867	ICZN
9c7aa2b6-f92d-4ede-b699-06cec0af2519	PhysicalObject	2019/12/03	en|fr	http://creativecommons.org/publicdomain/zero/1.0/legalcode	Gouvernement du Qubec	CIQ56743.001		10.5886/msuujw	Gouvernement du Qubec	CIQ	Collection d'insectes du Qubec	PreservedSpecimen	CIQ56743.001	Laplante, Jean-Paul	1				CIQ56743	1955/07/27	208	208	1955	7	27	North America	Canada	Quebec	Woburn	45.3847	-70.8636	10000	Canadian Geographical Names Database			Sympetrum obtrusum Hagen, 1867	Sympetrum obtrusum Hagen, 1867	Metazoa	Arthropoda	Insecta	Odonata	Libellulidae	Sympetrum	obtrusum		Species	Hagen, 1867	ICZN
b2e1a51c-08fa-489a-ac4d-6074040159fd	PhysicalObject	2019/12/03	en|fr	http://creativecommons.org/publicdomain/zero/1.0/legalcode	Gouvernement du Qubec	CIQ56744.001		10.5886/msuujw	Gouvernement du Qubec	CIQ	Collection d'insectes du Qubec	PreservedSpecimen	CIQ56744.001	Laplante, Jean-Paul	1				CIQ56744	1954/07/03	184	184	1954	7	3	North America	Canada	Quebec	L'Ancienne-Lorette	46.8042	-71.3622	10000	Canadian Geographical Names Database			Sympetrum obtrusum Hagen, 1867	Sympetrum obtrusum Hagen, 1867	Metazoa	Arthropoda	Insecta	Odonata	Libellulidae	Sympetrum	obtrusum		Species	Hagen, 1867	ICZN
df58422e-73a4-476f-a76f-0ab8a33e81a6	PhysicalObject	2019/12/03	en|fr	http://creativecommons.org/publicdomain/zero/1.0/legalcode	Gouvernement du Qubec	CIQ56745.001		10.5886/msuujw	Gouvernement du Qubec	CIQ	Collection d'insectes du Qubec	PreservedSpecimen	CIQ56745.001	Robert, Adrien	1				CIQ56745	1938/07/15	196	196	1938	7	15	North America	Canada	Quebec	Rigaud	45.4833	-74.3	10000	Canadian Geographical Names Database			Sympetrum obtrusum Hagen, 1867	Sympetrum obtrusum Hagen, 1867	Metazoa	Arthropoda	Insecta	Odonata	Libellulidae	Sympetrum	obtrusum		Species	Hagen, 1867	ICZN
8423a87d-4b4d-4368-b8af-1a3a36066619	PhysicalObject	2019/12/03	en|fr	http://creativecommons.org/publicdomain/zero/1.0/legalcode	Gouvernement du Qubec	CIQ56746.001		10.5886/msuujw	Gouvernement du Qubec	CIQ	Collection d'insectes du Qubec	PreservedSpecimen	CIQ56746.001	Robert, Adrien	1				CIQ56746	1938/07/15	196	196	1938	7	15	North America	Canada	Quebec	Rigaud	45.4833	-74.3	10000	Canadian Geographical Names Database			Sympetrum obtrusum Hagen, 1867	Sympetrum obtrusum Hagen, 1867	Metazoa	Arthropoda	Insecta	Odonata	Libellulidae	Sympetrum	obtrusum		Species	Hagen, 1867	ICZN
2bac71ca-0c3a-49a9-9fa8-3477a38b956f	PhysicalObject	2019/12/03	en|fr	http://creativecommons.org/publicdomain/zero/1.0/legalcode	Gouvernement du Qubec	CIQ56747.001		10.5886/msuujw	Gouvernement du Qubec	CIQ	Collection d'insectes du Qubec	PreservedSpecimen	CIQ56747.001	Robert, Adrien	1				CIQ56747	1938/07/15	196	196	1938	7	15	North America	Canada	Quebec	Rigaud	45.4833	-74.3	10000	Canadian Geographical Names Database			Sympetrum obtrusum Hagen, 1867	Sympetrum obtrusum Hagen, 1867	Metazoa	Arthropoda	Insecta	Odonata	Libellulidae	Sympetrum	obtrusum		Species	Hagen, 1867	ICZN
23d50381-5ae0-453c-a1fb-3c6a61e4906e	PhysicalObject	2019/12/03	en|fr	http://creativecommons.org/publicdomain/zero/1.0/legalcode	Gouvernement du Qubec	CIQ56748.001		10.5886/msuujw	Gouvernement du Qubec	CIQ	Collection d'insectes du Qubec	PreservedSpecimen	CIQ56748.001	Robert, Adrien	1				CIQ56748	1938/07/15	196	196	1938	7	15	North America	Canada	Quebec	Rigaud	45.4833	-74.3	10000	Canadian Geographical Names Database			Sympetrum obtrusum Hagen, 1867	Sympetrum obtrusum Hagen, 1867	Metazoa	Arthropoda	Insecta	Odonata	Libellulidae	Sympetrum	obtrusum		Species	Hagen, 1867	ICZN
d8d29806-077b-4a8b-b7f0-fcc3f782c065	PhysicalObject	2019/12/03	en|fr	http://creativecommons.org/publicdomain/zero/1.0/legalcode	Gouvernement du Qubec	CIQ56749.001		10.5886/msuujw	Gouvernement du Qubec	CIQ	Collection d'insectes du Qubec	PreservedSpecimen	CIQ56749.001	Laplante, Jean-Paul	1				CIQ56749	1954/08/18	230	230	1954	8	18	North America	Canada	Quebec	Saint-Timothe	45.2903	-74.0408	10000	Canadian Geographical Names Database			Sympetrum obtrusum Hagen, 1867	Sympetrum obtrusum Hagen, 1867	Metazoa	Arthropoda	Insecta	Odonata	Libellulidae	Sympetrum	obtrusum		Species	Hagen, 1867	ICZN
24fa5119-528e-4452-984d-89214df41ddd	PhysicalObject	2019/12/03	en|fr	http://creativecommons.org/publicdomain/zero/1.0/legalcode	Gouvernement du Qubec	CIQ56750.001		10.5886/msuujw	Gouvernement du Qubec	CIQ	Collection d'insectes du Qubec	PreservedSpecimen	CIQ56750.001	Laplante, Jean-Paul	1				CIQ56750	1954/08/18	230	230	1954	8	18	North America	Canada	Quebec	Saint-Timothe	45.2903	-74.0408	10000	Canadian Geographical Names Database			Sympetrum obtrusum Hagen, 1867	Sympetrum obtrusum Hagen, 1867	Metazoa	Arthropoda	Insecta	Odonata	Libellulidae	Sympetrum	obtrusum		Species	Hagen, 1867	ICZN
9663e3bd-0275-4d21-ad02-50aa29417868	PhysicalObject	2019/12/03	en|fr	http://creativecommons.org/publicdomain/zero/1.0/legalcode	Gouvernement du Qubec	CIQ56751.001		10.5886/msuujw	Gouvernement du Qubec	CIQ	Collection d'insectes du Qubec	PreservedSpecimen	CIQ56751.001	Laplante, Jean-Paul	1				CIQ56751	1955/07/27	208	208	1955	7	27	North America	Canada	Quebec	Woburn	45.3847	-70.8636	10000	Canadian Geographical Names Database			Sympetrum obtrusum Hagen, 1867	Sympetrum obtrusum Hagen, 1867	Metazoa	Arthropoda	Insecta	Odonata	Libellulidae	Sympetrum	obtrusum		Species	Hagen, 1867	ICZN
3d3787a5-e249-4d44-b882-cff84b1711cf	PhysicalObject	2019/12/03	en|fr	http://creativecommons.org/publicdomain/zero/1.0/legalcode	Gouvernement du Qubec	CIQ56752.001		10.5886/msuujw	Gouvernement du Qubec	CIQ	Collection d'insectes du Qubec	PreservedSpecimen	CIQ56752.001	Rioux, Grard	1				CIQ56752	1944/07/01	183	183	1944	7	1	North America	Canada	Quebec	Saint-Thomas-de-Joliette	46.0156	-73.3503	10000	Canadian Geographical Names Database			Sympetrum vicinum (Hagen, 1861)	Sympetrum vicinum (Hagen, 1861)	Metazoa	Arthropoda	Insecta	Odonata	Libellulidae	Sympetrum	vicinum		Species	(Hagen, 1861)	ICZN
10debf24-d00f-4e31-bf1e-495e7a4ca1e2	PhysicalObject	2019/12/03	en|fr	http://creativecommons.org/publicdomain/zero/1.0/legalcode	Gouvernement du Qubec	CIQ56753.001		10.5886/msuujw	Gouvernement du Qubec	CIQ	Collection d'insectes du Qubec	PreservedSpecimen	CIQ56753.001	Rioux, Grard	1				CIQ56753	1938/09/25	268	268	1938	9	25	North America	Canada	Quebec	Rigaud	45.4833	-74.3	10000	Canadian Geographical Names Database			Sympetrum vicinum (Hagen, 1861)	Sympetrum vicinum (Hagen, 1861)	Metazoa	Arthropoda	Insecta	Odonata	Libellulidae	Sympetrum	vicinum		Species	(Hagen, 1861)	ICZN
568b63cf-fd1a-4360-aca0-744c0ef0e10e	PhysicalObject	2019/12/03	en|fr	http://creativecommons.org/publicdomain/zero/1.0/legalcode	Gouvernement du Qubec	CIQ56754.001		10.5886/msuujw	Gouvernement du Qubec	CIQ	Collection d'insectes du Qubec	PreservedSpecimen	CIQ56754.001	Robert, Adrien	1				CIQ56754	1944/07/01	183	183	1944	7	1	North America	Canada	Quebec	Saint-Thomas-de-Joliette	46.0156	-73.3503	10000	Canadian Geographical Names Database			Sympetrum vicinum (Hagen, 1861)	Sympetrum vicinum (Hagen, 1861)	Metazoa	Arthropoda	Insecta	Odonata	Libellulidae	Sympetrum	vicinum		Species	(Hagen, 1861)	ICZN
ec51c779-5817-410d-908d-0367dad731db	PhysicalObject	2019/12/03	en|fr	http://creativecommons.org/publicdomain/zero/1.0/legalcode	Gouvernement du Qubec	CIQ56755.001		10.5886/msuujw	Gouvernement du Qubec	CIQ	Collection d'insectes du Qubec	PreservedSpecimen	CIQ56755.001	Robert, Adrien	1				CIQ56755	1938/09/23	266	266	1938	9	23	North America	Canada	Quebec	Rigaud	45.4833	-74.3	10000	Canadian Geographical Names Database			Sympetrum vicinum (Hagen, 1861)	Sympetrum vicinum (Hagen, 1861)	Metazoa	Arthropoda	Insecta	Odonata	Libellulidae	Sympetrum	vicinum		Species	(Hagen, 1861)	ICZN
a42c0d31-6661-4227-83f0-8ee50a6a84bd	PhysicalObject	2019/12/03	en|fr	http://creativecommons.org/publicdomain/zero/1.0/legalcode	Gouvernement du Qubec	CIQ56756.001		10.5886/msuujw	Gouvernement du Qubec	CIQ	Collection d'insectes du Qubec	PreservedSpecimen	CIQ56756.001	Robert, Adrien	1				CIQ56756	1938/09/13	256	256	1938	9	13	North America	Canada	Quebec	Rigaud	45.4833	-74.3	10000	Canadian Geographical Names Database			Sympetrum vicinum (Hagen, 1861)	Sympetrum vicinum (Hagen, 1861)	Metazoa	Arthropoda	Insecta	Odonata	Libellulidae	Sympetrum	vicinum		Species	(Hagen, 1861)	ICZN
4a043291-4f76-48eb-aa36-173b05be8d6a	PhysicalObject	2019/12/03	en|fr	http://creativecommons.org/publicdomain/zero/1.0/legalcode	Gouvernement du Qubec	CIQ56757.001		10.5886/msuujw	Gouvernement du Qubec	CIQ	Collection d'insectes du Qubec	PreservedSpecimen	CIQ56757.001	Robert, Adrien	1				CIQ56757	1938/09/13	256	256	1938	9	13	North America	Canada	Quebec	Rigaud	45.4833	-74.3	10000	Canadian Geographical Names Database			Sympetrum vicinum (Hagen, 1861)	Sympetrum vicinum (Hagen, 1861)	Metazoa	Arthropoda	Insecta	Odonata	Libellulidae	Sympetrum	vicinum		Species	(Hagen, 1861)	ICZN
1a397364-0b91-4f0f-ab6d-77704f53bede	PhysicalObject	2019/12/03	en|fr	http://creativecommons.org/publicdomain/zero/1.0/legalcode	Gouvernement du Qubec	CIQ56758.001		10.5886/msuujw	Gouvernement du Qubec	CIQ	Collection d'insectes du Qubec	PreservedSpecimen	CIQ56758.001	Laplante, Jean-Paul	1				CIQ56758	1954/08/31	243	243	1954	8	31	North America	Canada	Quebec	Lac Orford	45.2947	-72.2714	10000	Canadian Geographical Names Database			Sympetrum vicinum (Hagen, 1861)	Sympetrum vicinum (Hagen, 1861)	Metazoa	Arthropoda	Insecta	Odonata	Libellulidae	Sympetrum	vicinum		Species	(Hagen, 1861)	ICZN
1b5b6264-6dfa-473d-91cf-907c002394af	PhysicalObject	2019/12/03	en|fr	http://creativecommons.org/publicdomain/zero/1.0/legalcode	Gouvernement du Qubec	CIQ56759.001		10.5886/msuujw	Gouvernement du Qubec	CIQ	Collection d'insectes du Qubec	PreservedSpecimen	CIQ56759.001	Robert, Adrien	1				CIQ56759	1938/09/23	266	266	1938	9	23	North America	Canada	Quebec	Rigaud	45.4833	-74.3	10000	Canadian Geographical Names Database			Sympetrum vicinum (Hagen, 1861)	Sympetrum vicinum (Hagen, 1861)	Metazoa	Arthropoda	Insecta	Odonata	Libellulidae	Sympetrum	vicinum		Species	(Hagen, 1861)	ICZN
2463428d-df99-44d8-8a8f-593f9e4eeaae	PhysicalObject	2019/12/03	en|fr	http://creativecommons.org/publicdomain/zero/1.0/legalcode	Gouvernement du Qubec	CIQ56760.001		10.5886/msuujw	Gouvernement du Qubec	CIQ	Collection d'insectes du Qubec	PreservedSpecimen	CIQ56760.001	Robert, Adrien	1				CIQ56760	1938/09/23	266	266	1938	9	23	North America	Canada	Quebec	Rigaud	45.4833	-74.3	10000	Canadian Geographical Names Database			Sympetrum vicinum (Hagen, 1861)	Sympetrum vicinum (Hagen, 1861)	Metazoa	Arthropoda	Insecta	Odonata	Libellulidae	Sympetrum	vicinum		Species	(Hagen, 1861)	ICZN
7d7efb17-d5b9-4af6-9f8b-b926cf8c815e	PhysicalObject	2019/12/03	en|fr	http://creativecommons.org/publicdomain/zero/1.0/legalcode	Gouvernement du Qubec	CIQ56761.001		10.5886/msuujw	Gouvernement du Qubec	CIQ	Collection d'insectes du Qubec	PreservedSpecimen	CIQ56761.001	Robert, Adrien	1				CIQ56761	1938/09/23	266	266	1938	9	23	North America	Canada	Quebec	Rigaud	45.4833	-74.3	10000	Canadian Geographical Names Database			Sympetrum vicinum (Hagen, 1861)	Sympetrum vicinum (Hagen, 1861)	Metazoa	Arthropoda	Insecta	Odonata	Libellulidae	Sympetrum	vicinum		Species	(Hagen, 1861)	ICZN
8434a224-e497-4791-9719-670c63697169	PhysicalObject	2019/12/03	en|fr	http://creativecommons.org/publicdomain/zero/1.0/legalcode	Gouvernement du Qubec	CIQ56805.001		10.5886/msuujw	Gouvernement du Qubec	CIQ	Collection d'insectes du Qubec	PreservedSpecimen	CIQ56805.001	Robert, Adrien	1				CIQ56805	1938/06/20	171	171	1938	6	20	North America	Canada	Quebec	Rigaud	45.4833	-74.3	10000	Canadian Geographical Names Database	Marchand, Lucie		Calopteryx aequabilis Say, 1839	Calopteryx aequabilis Say, 1839	Metazoa	Arthropoda	Insecta	Odonata	Calopterygidae	Calopteryx	aequabilis		Species	Say, 1839	ICZN
b3385e4b-4b59-4905-aee6-697dffed2879	PhysicalObject	2019/12/03	en|fr	http://creativecommons.org/publicdomain/zero/1.0/legalcode	Gouvernement du Qubec	CIQ56806.001		10.5886/msuujw	Gouvernement du Qubec	CIQ	Collection d'insectes du Qubec	PreservedSpecimen	CIQ56806.001	Daviault, Louis-Philippe	1				CIQ56806	1949/08/06	218	218	1949	8	6	North America	Canada	Quebec	Lac Sergent	46.8758	-71.7156	10000	Canadian Geographical Names Database	Marchand, Lucie		Calopteryx aequabilis Say, 1839	Calopteryx aequabilis Say, 1839	Metazoa	Arthropoda	Insecta	Odonata	Calopterygidae	Calopteryx	aequabilis		Species	Say, 1839	ICZN
834b6884-6dcd-439a-92d6-6fbb0a20e439	PhysicalObject	2019/12/03	en|fr	http://creativecommons.org/publicdomain/zero/1.0/legalcode	Gouvernement du Qubec	CIQ56807.001		10.5886/msuujw	Gouvernement du Qubec	CIQ	Collection d'insectes du Qubec	PreservedSpecimen	CIQ56807.001	Boulet	1				CIQ56807	1900-01-01/2016-12-31						North America	Canada	Quebec	Sainte-Foy	46.7747	-71.2828	10000	Canadian Geographical Names Database	Laplante, Jean-Paul		Calopteryx aequabilis Say, 1839	Calopteryx aequabilis Say, 1839	Metazoa	Arthropoda	Insecta	Odonata	Calopterygidae	Calopteryx	aequabilis		Species	Say, 1839	ICZN
73811412-b47d-4692-b81b-85beb86f15bf	PhysicalObject	2019/12/03	en|fr	http://creativecommons.org/publicdomain/zero/1.0/legalcode	Gouvernement du Qubec	CIQ56808.001		10.5886/msuujw	Gouvernement du Qubec	CIQ	Collection d'insectes du Qubec	PreservedSpecimen	CIQ56808.001	Comeau, Nol M.	1				CIQ56808	1954/07/27	208	208	1954	7	27	North America	Canada	Quebec	Lac des Chicots	46.8086	-72.9394	10000	Canadian Geographical Names Database			Calopteryx aequabilis Say, 1839	Calopteryx aequabilis Say, 1839	Metazoa	Arthropoda	Insecta	Odonata	Calopterygidae	Calopteryx	aequabilis		Species	Say, 1839	ICZN
18811b26-97e3-4390-8c98-ade09da978b4	PhysicalObject	2019/12/03	en|fr	http://creativecommons.org/publicdomain/zero/1.0/legalcode	Gouvernement du Qubec	CIQ56809.001		10.5886/msuujw	Gouvernement du Qubec	CIQ	Collection d'insectes du Qubec	PreservedSpecimen	CIQ56809.001	Rioux, Grard	1				CIQ56809	1945/06/22	173	173	1945	6	22	North America	Canada	Quebec	Saint-Thomas-de-Joliette	46.0156	-73.3503	10000	Canadian Geographical Names Database	Marchand, Lucie		Calopteryx aequabilis Say, 1839	Calopteryx aequabilis Say, 1839	Metazoa	Arthropoda	Insecta	Odonata	Calopterygidae	Calopteryx	aequabilis		Species	Say, 1839	ICZN
d2b69782-c3e0-4e69-bb58-083ca28e0f14	PhysicalObject	2019/12/03	en|fr	http://creativecommons.org/publicdomain/zero/1.0/legalcode	Gouvernement du Qubec	CIQ56810.001		10.5886/msuujw	Gouvernement du Qubec	CIQ	Collection d'insectes du Qubec	PreservedSpecimen	CIQ56810.001		1				CIQ56810	1936/07/03	185	185	1936	7	3	North America	Canada	Quebec	Sainte-Famille	46.9667	-70.9667	10000	Canadian Geographical Names Database			Calopteryx amata Hagen, 1889	Calopteryx amata Hagen, 1889	Metazoa	Arthropoda	Insecta	Odonata	Calopterygidae	Calopteryx	amata		Species	Hagen, 1889	ICZN
bd1d40e3-70e2-45ea-8103-c1994fc6c53a	PhysicalObject	2019/12/03	en|fr	http://creativecommons.org/publicdomain/zero/1.0/legalcode	Gouvernement du Qubec	CIQ56811.001		10.5886/msuujw	Gouvernement du Qubec	CIQ	Collection d'insectes du Qubec	PreservedSpecimen	CIQ56811.001	Laplante, Jean-Paul	1				CIQ56811	1955/07/12	193	193	1955	7	12	North America	Canada	Quebec	Piopolis	45.4864	-70.9069	10000	Canadian Geographical Names Database	Laplante, Jean-Paul		Calopteryx amata Hagen, 1889	Calopteryx amata Hagen, 1889	Metazoa	Arthropoda	Insecta	Odonata	Calopterygidae	Calopteryx	amata		Species	Hagen, 1889	ICZN
e95f8d22-ad58-4dc6-ad4e-07bfadc4e52d	PhysicalObject	2019/12/03	en|fr	http://creativecommons.org/publicdomain/zero/1.0/legalcode	Gouvernement du Qubec	CIQ56812.001		10.5886/msuujw	Gouvernement du Qubec	CIQ	Collection d'insectes du Qubec	PreservedSpecimen	CIQ56812.001	Laplante, Jean-Paul	1				CIQ56812	1955/07/12	193	193	1955	7	12	North America	Canada	Quebec	Piopolis	45.4864	-70.9069	10000	Canadian Geographical Names Database	Laplante, Jean-Paul		Calopteryx amata Hagen, 1889	Calopteryx amata Hagen, 1889	Metazoa	Arthropoda	Insecta	Odonata	Calopterygidae	Calopteryx	amata		Species	Hagen, 1889	ICZN
2c9120a2-eb13-40f2-8755-ba9b36037981	PhysicalObject	2019/12/03	en|fr	http://creativecommons.org/publicdomain/zero/1.0/legalcode	Gouvernement du Qubec	CIQ56813.001		10.5886/msuujw	Gouvernement du Qubec	CIQ	Collection d'insectes du Qubec	PreservedSpecimen	CIQ56813.001	Laplante, Jean-Paul	1				CIQ56813	1955/07/12	193	193	1955	7	12	North America	Canada	Quebec	Piopolis	45.4864	-70.9069	10000	Canadian Geographical Names Database	Laplante, Jean-Paul		Calopteryx amata Hagen, 1889	Calopteryx amata Hagen, 1889	Metazoa	Arthropoda	Insecta	Odonata	Calopterygidae	Calopteryx	amata		Species	Hagen, 1889	ICZN
8e76aab2-e579-40f3-97b0-337cd5dcd1a1	PhysicalObject	2019/12/03	en|fr	http://creativecommons.org/publicdomain/zero/1.0/legalcode	Gouvernement du Qubec	CIQ56814.001		10.5886/msuujw	Gouvernement du Qubec	CIQ	Collection d'insectes du Qubec	PreservedSpecimen	CIQ56814.001	Boulet	1				CIQ56814	1900-01-01/2016-12-31						North America	Canada	Quebec	Sainte-Foy	46.7747	-71.2828	10000	Canadian Geographical Names Database	Laplante, Jean-Paul		Calopteryx amata Hagen, 1889	Calopteryx amata Hagen, 1889	Metazoa	Arthropoda	Insecta	Odonata	Calopterygidae	Calopteryx	amata		Species	Hagen, 1889	ICZN
6f714dcf-5946-4046-a351-07a3a2652de6	PhysicalObject	2019/12/03	en|fr	http://creativecommons.org/publicdomain/zero/1.0/legalcode	Gouvernement du Qubec	CIQ56815.001		10.5886/msuujw	Gouvernement du Qubec	CIQ	Collection d'insectes du Qubec	PreservedSpecimen	CIQ56815.001		1				CIQ56815	1934/07/06	187	187	1934	7	6	North America	Canada	Quebec	Quebec City	46.8167	-71.2167	10000	Canadian Geographical Names Database			Calopteryx amata Hagen, 1889	Calopteryx amata Hagen, 1889	Metazoa	Arthropoda	Insecta	Odonata	Calopterygidae	Calopteryx	amata		Species	Hagen, 1889	ICZN
71d96979-59b1-4cc2-9bea-b2fb3fb00057	PhysicalObject	2019/12/03	en|fr	http://creativecommons.org/publicdomain/zero/1.0/legalcode	Gouvernement du Qubec	CIQ56816.001		10.5886/msuujw	Gouvernement du Qubec	CIQ	Collection d'insectes du Qubec	PreservedSpecimen	CIQ56816.001		1				CIQ56816	1936/07/03	185	185	1936	7	3	North America	Canada	Quebec	Sainte-Famille	46.9667	-70.9667	10000	Canadian Geographical Names Database			Calopteryx amata Hagen, 1889	Calopteryx amata Hagen, 1889	Metazoa	Arthropoda	Insecta	Odonata	Calopterygidae	Calopteryx	amata		Species	Hagen, 1889	ICZN
7389c79d-cce8-47bc-9e89-0c2116c263b2	PhysicalObject	2019/12/03	en|fr	http://creativecommons.org/publicdomain/zero/1.0/legalcode	Gouvernement du Qubec	CIQ56817.001		10.5886/msuujw	Gouvernement du Qubec	CIQ	Collection d'insectes du Qubec	PreservedSpecimen	CIQ56817.001		1				CIQ56817	1934/07/06	187	187	1934	7	6	North America	Canada	Quebec	Quebec City	46.8167	-71.2167	10000	Canadian Geographical Names Database			Calopteryx amata Hagen, 1889	Calopteryx amata Hagen, 1889	Metazoa	Arthropoda	Insecta	Odonata	Calopterygidae	Calopteryx	amata		Species	Hagen, 1889	ICZN
344c4761-7b5b-4afe-84be-1dd68ecfe57d	PhysicalObject	2019/12/03	en|fr	http://creativecommons.org/publicdomain/zero/1.0/legalcode	Gouvernement du Qubec	CIQ56818.001		10.5886/msuujw	Gouvernement du Qubec	CIQ	Collection d'insectes du Qubec	PreservedSpecimen	CIQ56818.001	Comeau, Nol M.	1				CIQ56818	1954/07/07	188	188	1954	7	7	North America	Canada	Quebec	Lac Long, Hervey Jonction	46.85	-72.45	10000	Canadian Geographical Names Data Base			Calopteryx maculata (Beauvois, 1805)	Calopteryx maculata (Beauvois, 1805)	Metazoa	Arthropoda	Insecta	Odonata	Calopterygidae	Calopteryx	maculata		Species	(Beauvois, 1805)	ICZN
e48f7f85-7b2a-4d2c-a480-6307d78450b4	PhysicalObject	2019/12/03	en|fr	http://creativecommons.org/publicdomain/zero/1.0/legalcode	Gouvernement du Qubec	CIQ56820.001		10.5886/msuujw	Gouvernement du Qubec	CIQ	Collection d'insectes du Qubec	PreservedSpecimen	CIQ56820.001	Beique, Ren	1				CIQ56820	1963/06/27	178	178	1963	6	27	North America	Canada	Quebec	Saint-Augustin	51.2167	-58.65	10000	Canadian Geographical Names Database	Marchand, Lucie		Calopteryx maculata (Beauvois, 1805)	Calopteryx maculata (Beauvois, 1805)	Metazoa	Arthropoda	Insecta	Odonata	Calopterygidae	Calopteryx	maculata		Species	(Beauvois, 1805)	ICZN
c3ecacaa-4649-43c2-a244-cd2a53070094	PhysicalObject	2019/12/03	en|fr	http://creativecommons.org/publicdomain/zero/1.0/legalcode	Gouvernement du Qubec	CIQ56821.001		10.5886/msuujw	Gouvernement du Qubec	CIQ	Collection d'insectes du Qubec	PreservedSpecimen	CIQ56821.001	Laplante, Jean-Paul	1				CIQ56821	1953/07/07	188	188	1953	7	7	North America	Canada	Quebec	L'Ancienne-Lorette	46.8042	-71.3622	10000	Canadian Geographical Names Database	Laplante, Jean-Paul		Calopteryx maculata (Beauvois, 1805)	Calopteryx maculata (Beauvois, 1805)	Metazoa	Arthropoda	Insecta	Odonata	Calopterygidae	Calopteryx	maculata		Species	(Beauvois, 1805)	ICZN
10b0b172-8ea8-4c34-bcd2-c635febcd92d	PhysicalObject	2019/12/03	en|fr	http://creativecommons.org/publicdomain/zero/1.0/legalcode	Gouvernement du Qubec	CIQ56822.001		10.5886/msuujw	Gouvernement du Qubec	CIQ	Collection d'insectes du Qubec	PreservedSpecimen	CIQ56822.001	Comeau, Nol M.	1				CIQ56822	1954/07/29	210	210	1954	7	29	North America	Canada	Quebec	Lac des Chicots	46.8086	-72.9394	10000	Canadian Geographical Names Database			Calopteryx maculata (Beauvois, 1805)	Calopteryx maculata (Beauvois, 1805)	Metazoa	Arthropoda	Insecta	Odonata	Calopterygidae	Calopteryx	maculata		Species	(Beauvois, 1805)	ICZN
0af217c9-ab1a-4951-a8d8-63074de54a2c	PhysicalObject	2019/12/03	en|fr	http://creativecommons.org/publicdomain/zero/1.0/legalcode	Gouvernement du Qubec	CIQ56823.001		10.5886/msuujw	Gouvernement du Qubec	CIQ	Collection d'insectes du Qubec	PreservedSpecimen	CIQ56823.001	Laplante, Jean-Paul	1				CIQ56823	1953/07/08	189	189	1953	7	8	North America	Canada	Quebec	L'Ancienne-Lorette	46.8042	-71.3622	10000	Canadian Geographical Names Database	Laplante, Jean-Paul		Calopteryx maculata (Beauvois, 1805)	Calopteryx maculata (Beauvois, 1805)	Metazoa	Arthropoda	Insecta	Odonata	Calopterygidae	Calopteryx	maculata		Species	(Beauvois, 1805)	ICZN
b5f9fe63-5aea-4a24-a046-1fdba8a5f810	PhysicalObject	2019/12/03	en|fr	http://creativecommons.org/publicdomain/zero/1.0/legalcode	Gouvernement du Qubec	CIQ56824.001		10.5886/msuujw	Gouvernement du Qubec	CIQ	Collection d'insectes du Qubec	PreservedSpecimen	CIQ56824.001	Victorien, Fr.	1				CIQ56824	1900-01-01/2016-12-31						North America	Canada	Quebec	Trois-Rivieres	46.35	-72.55	10000	Canadian Geographical Names Database	Laplante, Jean-Paul		Calopteryx maculata (Beauvois, 1805)	Calopteryx maculata (Beauvois, 1805)	Metazoa	Arthropoda	Insecta	Odonata	Calopterygidae	Calopteryx	maculata		Species	(Beauvois, 1805)	ICZN
8b5eb6c8-a001-476a-8c33-7738b6a015e0	PhysicalObject	2019/12/03	en|fr	http://creativecommons.org/publicdomain/zero/1.0/legalcode	Gouvernement du Qubec	CIQ56825.001		10.5886/msuujw	Gouvernement du Qubec	CIQ	Collection d'insectes du Qubec	PreservedSpecimen	CIQ56825.001		1				CIQ56825	1936/07/03	185	185	1936	7	3	North America	Canada	Quebec	Sainte-Famille	46.9667	-70.9667	10000	Canadian Geographical Names Database			Calopteryx maculata (Beauvois, 1805)	Calopteryx maculata (Beauvois, 1805)	Metazoa	Arthropoda	Insecta	Odonata	Calopterygidae	Calopteryx	maculata		Species	(Beauvois, 1805)	ICZN
f76ce61e-24ac-429c-93eb-cfe30a53ff76	PhysicalObject	2019/12/03	en|fr	http://creativecommons.org/publicdomain/zero/1.0/legalcode	Gouvernement du Qubec	CIQ56826.001		10.5886/msuujw	Gouvernement du Qubec	CIQ	Collection d'insectes du Qubec	PreservedSpecimen	CIQ56826.001	Comeau, Nol M.	1				CIQ56826	1948/08/21	234	234	1948	8	21	North America	Canada	Quebec	Cap-Rouge	46.7583	-71.3542	10000	Canadian Geographical Names Database	Beique, Ren		Calopteryx maculata (Beauvois, 1805)	Calopteryx maculata (Beauvois, 1805)	Metazoa	Arthropoda	Insecta	Odonata	Calopterygidae	Calopteryx	maculata		Species	(Beauvois, 1805)	ICZN
e12e702c-83e0-4998-bb47-7d23b93b245b	PhysicalObject	2019/12/03	en|fr	http://creativecommons.org/publicdomain/zero/1.0/legalcode	Gouvernement du Qubec	CIQ56827.001		10.5886/msuujw	Gouvernement du Qubec	CIQ	Collection d'insectes du Qubec	PreservedSpecimen	CIQ56827.001	Comeau, Nol M.	1				CIQ56827	1948/08/21	234	234	1948	8	21	North America	Canada	Quebec	Cap-Rouge	46.7583	-71.3542	10000	Canadian Geographical Names Database			Calopteryx maculata (Beauvois, 1805)	Calopteryx maculata (Beauvois, 1805)	Metazoa	Arthropoda	Insecta	Odonata	Calopterygidae	Calopteryx	maculata		Species	(Beauvois, 1805)	ICZN
8eed7921-c867-404b-a50c-3da4345f1932	PhysicalObject	2019/12/03	en|fr	http://creativecommons.org/publicdomain/zero/1.0/legalcode	Gouvernement du Qubec	CIQ56828.001		10.5886/msuujw	Gouvernement du Qubec	CIQ	Collection d'insectes du Qubec	PreservedSpecimen	CIQ56828.001	Comeau, Nol M.	1				CIQ56828	1942/08/10	222	222	1942	8	10	North America	Canada	Quebec	Cap-Rouge	46.7583	-71.3542	10000	Canadian Geographical Names Database	Laplante, Jean-Paul		Calopteryx maculata (Beauvois, 1805)	Calopteryx maculata (Beauvois, 1805)	Metazoa	Arthropoda	Insecta	Odonata	Calopterygidae	Calopteryx	maculata		Species	(Beauvois, 1805)	ICZN
474aa1c2-9f9b-40aa-86c0-e005bdbe133e	PhysicalObject	2019/12/03	en|fr	http://creativecommons.org/publicdomain/zero/1.0/legalcode	Gouvernement du Qubec	CIQ56829.001		10.5886/msuujw	Gouvernement du Qubec	CIQ	Collection d'insectes du Qubec	PreservedSpecimen	CIQ56829.001	Laplante, Jean-Paul	1				CIQ56829	1953/07/30	211	211	1953	7	30	North America	Canada	Quebec	Saint-Augustin	51.2167	-58.65	10000	Canadian Geographical Names Database	Laplante, Jean-Paul		Calopteryx maculata (Beauvois, 1805)	Calopteryx maculata (Beauvois, 1805)	Metazoa	Arthropoda	Insecta	Odonata	Calopterygidae	Calopteryx	maculata		Species	(Beauvois, 1805)	ICZN
c146fcae-92b2-4ab1-88de-dd635c28ffc5	PhysicalObject	2019/12/03	en|fr	http://creativecommons.org/publicdomain/zero/1.0/legalcode	Gouvernement du Qubec	CIQ56830.001		10.5886/msuujw	Gouvernement du Qubec	CIQ	Collection d'insectes du Qubec	PreservedSpecimen	CIQ56830.001		1				CIQ56830	1934/06/30	181	181	1934	6	30	North America	Canada	Quebec	Rigaud	45.4833	-74.3	10000	Canadian Geographical Names Database			Calopteryx maculata (Beauvois, 1805)	Calopteryx maculata (Beauvois, 1805)	Metazoa	Arthropoda	Insecta	Odonata	Calopterygidae	Calopteryx	maculata		Species	(Beauvois, 1805)	ICZN
577e9e2a-b61a-4a16-9931-4896b2061deb	PhysicalObject	2019/12/03	en|fr	http://creativecommons.org/publicdomain/zero/1.0/legalcode	Gouvernement du Qubec	CIQ56831.001		10.5886/msuujw	Gouvernement du Qubec	CIQ	Collection d'insectes du Qubec	PreservedSpecimen	CIQ56831.001		1				CIQ56831	1900-07-19/2016-07-19				7	19	North America	Canada	Quebec	Lac des Chicots	46.8086	-72.9394	10000	Canadian Geographical Names Database			Calopteryx maculata (Beauvois, 1805)	Calopteryx maculata (Beauvois, 1805)	Metazoa	Arthropoda	Insecta	Odonata	Calopterygidae	Calopteryx	maculata		Species	(Beauvois, 1805)	ICZN
b065eada-dc26-4f0b-ac48-4e10c5c0f898	PhysicalObject	2019/12/03	en|fr	http://creativecommons.org/publicdomain/zero/1.0/legalcode	Gouvernement du Qubec	CIQ56832.001		10.5886/msuujw	Gouvernement du Qubec	CIQ	Collection d'insectes du Qubec	PreservedSpecimen	CIQ56832.001	Comeau, Nol M.	1				CIQ56832	1954/07/27	208	208	1954	7	27	North America	Canada	Quebec	Lac Long, Sainte-Thcle	46.8	-72.5	100000	Canadian Geographical Names Data Base			Calopteryx maculata (Beauvois, 1805)	Calopteryx maculata (Beauvois, 1805)	Metazoa	Arthropoda	Insecta	Odonata	Calopterygidae	Calopteryx	maculata		Species	(Beauvois, 1805)	ICZN
360c8a0f-6c12-4e0f-a238-ddd3c1493ec3	PhysicalObject	2019/12/03	en|fr	http://creativecommons.org/publicdomain/zero/1.0/legalcode	Gouvernement du Qubec	CIQ56833.001		10.5886/msuujw	Gouvernement du Qubec	CIQ	Collection d'insectes du Qubec	PreservedSpecimen	CIQ56833.001	Comeau, Nol M.	1				CIQ56833	1954/07/12	193	193	1954	7	12	North America	Canada	Quebec	Lac Long, Sainte-Thcle	46.8	-72.5	100000	Canadian Geographical Names Data Base			Calopteryx maculata (Beauvois, 1805)	Calopteryx maculata (Beauvois, 1805)	Metazoa	Arthropoda	Insecta	Odonata	Calopterygidae	Calopteryx	maculata		Species	(Beauvois, 1805)	ICZN
9b09b75d-ee8e-44fb-83cd-c5eebe337a75	PhysicalObject	2019/12/03	en|fr	http://creativecommons.org/publicdomain/zero/1.0/legalcode	Gouvernement du Qubec	CIQ56834.001		10.5886/msuujw	Gouvernement du Qubec	CIQ	Collection d'insectes du Qubec	PreservedSpecimen	CIQ56834.001	Comeau, Nol M.	1				CIQ56834	1954/06/22	173	173	1954	6	22	North America	Canada	Quebec	Saint-Ubald	46.7575	-72.2722	10000	Canadian Geographical Names Database			Calopteryx maculata (Beauvois, 1805)	Calopteryx maculata (Beauvois, 1805)	Metazoa	Arthropoda	Insecta	Odonata	Calopterygidae	Calopteryx	maculata		Species	(Beauvois, 1805)	ICZN
d7c391f3-2399-4a0b-998e-84bef58aa589	PhysicalObject	2019/12/03	en|fr	http://creativecommons.org/publicdomain/zero/1.0/legalcode	Gouvernement du Qubec	CIQ56835.001		10.5886/msuujw	Gouvernement du Qubec	CIQ	Collection d'insectes du Qubec	PreservedSpecimen	CIQ56835.001		1				CIQ56835	1938/06/30	181	181	1938	6	30	North America	Canada	Quebec	Rigaud	45.4833	-74.3	10000	Canadian Geographical Names Database			Calopteryx maculata (Beauvois, 1805)	Calopteryx maculata (Beauvois, 1805)	Metazoa	Arthropoda	Insecta	Odonata	Calopterygidae	Calopteryx	maculata		Species	(Beauvois, 1805)	ICZN
cc9112d6-d17c-487d-b268-c5b2d04b2fd7	PhysicalObject	2019/12/03	en|fr	http://creativecommons.org/publicdomain/zero/1.0/legalcode	Gouvernement du Qubec	CIQ56836.001		10.5886/msuujw	Gouvernement du Qubec	CIQ	Collection d'insectes du Qubec	PreservedSpecimen	CIQ56836.001	Comeau, Nol M.	1				CIQ56836	1956/07/11	193	193	1956	7	11	North America	Canada	Quebec	Quebec	52	-72	1000000	Canadian Geographical Names Database			Calopteryx maculata (Beauvois, 1805)	Calopteryx maculata (Beauvois, 1805)	Metazoa	Arthropoda	Insecta	Odonata	Calopterygidae	Calopteryx	maculata		Species	(Beauvois, 1805)	ICZN
265f8a3a-72c4-4d40-90fd-0b1ed2b1e705	PhysicalObject	2019/12/03	en|fr	http://creativecommons.org/publicdomain/zero/1.0/legalcode	Gouvernement du Qubec	CIQ56838.001		10.5886/msuujw	Gouvernement du Qubec	CIQ	Collection d'insectes du Qubec	PreservedSpecimen	CIQ56838.001	Comeau, Nol M.	1				CIQ56838	1954/07/09	190	190	1954	7	9	North America	Canada	Quebec	Lac Long, Hervey Jonction	46.85	-72.45	10000	Canadian Geographical Names Data Base			Calopteryx maculata (Beauvois, 1805)	Calopteryx maculata (Beauvois, 1805)	Metazoa	Arthropoda	Insecta	Odonata	Calopterygidae	Calopteryx	maculata		Species	(Beauvois, 1805)	ICZN
fefa2e29-6664-4652-84a0-3be3a87bf9d6	PhysicalObject	2019/12/03	en|fr	http://creativecommons.org/publicdomain/zero/1.0/legalcode	Gouvernement du Qubec	CIQ56839.001		10.5886/msuujw	Gouvernement du Qubec	CIQ	Collection d'insectes du Qubec	PreservedSpecimen	CIQ56839.001	Comeau, Nol M.	1				CIQ56839	1954/07/29	210	210	1954	7	29	North America	Canada	Quebec	Lac Long, Sainte-Thcle	46.8	-72.5	100000	Canadian Geographical Names Data Base			Calopteryx maculata (Beauvois, 1805)	Calopteryx maculata (Beauvois, 1805)	Metazoa	Arthropoda	Insecta	Odonata	Calopterygidae	Calopteryx	maculata		Species	(Beauvois, 1805)	ICZN
ded96921-dc1f-45cd-8798-063da5a739eb	PhysicalObject	2019/12/03	en|fr	http://creativecommons.org/publicdomain/zero/1.0/legalcode	Gouvernement du Qubec	CIQ56840.001		10.5886/msuujw	Gouvernement du Qubec	CIQ	Collection d'insectes du Qubec	PreservedSpecimen	CIQ56840.001	Comeau, Nol M.	1				CIQ56840	1938/07/27	208	208	1938	7	27	North America	Canada	Quebec	Rigaud	45.4833	-74.3	10000	Canadian Geographical Names Database			Calopteryx maculata (Beauvois, 1805)	Calopteryx maculata (Beauvois, 1805)	Metazoa	Arthropoda	Insecta	Odonata	Calopterygidae	Calopteryx	maculata		Species	(Beauvois, 1805)	ICZN
d62a72d4-9286-490e-9983-cef120bf35b5	PhysicalObject	2019/12/03	en|fr	http://creativecommons.org/publicdomain/zero/1.0/legalcode	Gouvernement du Qubec	CIQ56841.001		10.5886/msuujw	Gouvernement du Qubec	CIQ	Collection d'insectes du Qubec	PreservedSpecimen	CIQ56841.001	Comeau, Nol M.	1				CIQ56841	1942/08/10	222	222	1942	8	10	North America	Canada	Quebec	Cap-Rouge	46.7583	-71.3542	10000	Canadian Geographical Names Database			Calopteryx maculata (Beauvois, 1805)	Calopteryx maculata (Beauvois, 1805)	Metazoa	Arthropoda	Insecta	Odonata	Calopterygidae	Calopteryx	maculata		Species	(Beauvois, 1805)	ICZN
b0ebbf8d-6a8e-4cfb-85f1-bbb080cfd1e0	PhysicalObject	2019/12/03	en|fr	http://creativecommons.org/publicdomain/zero/1.0/legalcode	Gouvernement du Qubec	CIQ56842.001		10.5886/msuujw	Gouvernement du Qubec	CIQ	Collection d'insectes du Qubec	PreservedSpecimen	CIQ56842.001	Robert, Adrien	1				CIQ56842	1992/08/12	225	225	1992	8	12	North America	Canada	Quebec	Maizerets	46.8372	-71.2186	10000	Canadian Geographical Names Database			Lestes congener Hagen, 1861	Lestes congener Hagen, 1861	Metazoa	Arthropoda	Insecta	Odonata	Lestidae	Lestes	congener		Species	Hagen, 1861	ICZN
66197d54-c57f-4939-82dc-28aa43b4dda6	PhysicalObject	2019/12/03	en|fr	http://creativecommons.org/publicdomain/zero/1.0/legalcode	Gouvernement du Qubec	CIQ56843.001		10.5886/msuujw	Gouvernement du Qubec	CIQ	Collection d'insectes du Qubec	PreservedSpecimen	CIQ56843.001	Frchette, Mario	1				CIQ56843	1955/08/30	242	242	1955	8	30	North America	Canada	Quebec	Saint-Samuel	46.0667	-72.2167	10000	Canadian Geographical Names Database			Lestes congener Hagen, 1861	Lestes congener Hagen, 1861	Metazoa	Arthropoda	Insecta	Odonata	Lestidae	Lestes	congener		Species	Hagen, 1861	ICZN
5ddf62a2-a2e4-41c2-9e3a-9cf3f18bb2e1	PhysicalObject	2019/12/03	en|fr	http://creativecommons.org/publicdomain/zero/1.0/legalcode	Gouvernement du Qubec	CIQ56844.001		10.5886/msuujw	Gouvernement du Qubec	CIQ	Collection d'insectes du Qubec	PreservedSpecimen	CIQ56844.001	Laplante, Jean-Paul	1				CIQ56844	1955/08/30	242	242	1955	8	30	North America	Canada	Quebec	Saint-Samuel	46.0667	-72.2167	10000	Canadian Geographical Names Database	Laplante, Jean-Paul		Lestes congener Hagen, 1861	Lestes congener Hagen, 1861	Metazoa	Arthropoda	Insecta	Odonata	Lestidae	Lestes	congener		Species	Hagen, 1861	ICZN
a357f58f-3adc-4e01-ae32-c216c5a9d444	PhysicalObject	2019/12/03	en|fr	http://creativecommons.org/publicdomain/zero/1.0/legalcode	Gouvernement du Qubec	CIQ56845.001		10.5886/msuujw	Gouvernement du Qubec	CIQ	Collection d'insectes du Qubec	PreservedSpecimen	CIQ56845.001	Laplante, Jean-Paul	1				CIQ56845	1955/08/30	242	242	1955	8	30	North America	Canada	Quebec	Saint-Samuel	46.0667	-72.2167	10000	Canadian Geographical Names Database	Laplante, Jean-Paul		Lestes congener Hagen, 1861	Lestes congener Hagen, 1861	Metazoa	Arthropoda	Insecta	Odonata	Lestidae	Lestes	congener		Species	Hagen, 1861	ICZN
d702ab32-237a-4104-b649-094d4419001f	PhysicalObject	2019/12/03	en|fr	http://creativecommons.org/publicdomain/zero/1.0/legalcode	Gouvernement du Qubec	CIQ56846.001		10.5886/msuujw	Gouvernement du Qubec	CIQ	Collection d'insectes du Qubec	PreservedSpecimen	CIQ56846.001	Laplante, Jean-Paul	1				CIQ56846	1955/08/30	242	242	1955	8	30	North America	Canada	Quebec	Saint-Samuel	46.0667	-72.2167	10000	Canadian Geographical Names Database			Lestes congener Hagen, 1861	Lestes congener Hagen, 1861	Metazoa	Arthropoda	Insecta	Odonata	Lestidae	Lestes	congener		Species	Hagen, 1861	ICZN
e24682ff-d2a3-43ff-825f-83525a6329a0	PhysicalObject	2019/12/03	en|fr	http://creativecommons.org/publicdomain/zero/1.0/legalcode	Gouvernement du Qubec	CIQ56847.001		10.5886/msuujw	Gouvernement du Qubec	CIQ	Collection d'insectes du Qubec	PreservedSpecimen	CIQ56847.001	Robert, Adrien	1				CIQ56847	1938/08/22	234	234	1938	8	22	North America	Canada	Quebec	Rigaud	45.4833	-74.3	10000	Canadian Geographical Names Database			Lestes congener Hagen, 1861	Lestes congener Hagen, 1861	Metazoa	Arthropoda	Insecta	Odonata	Lestidae	Lestes	congener		Species	Hagen, 1861	ICZN
b763587a-5052-44eb-9bd9-89013133d14c	PhysicalObject	2019/12/03	en|fr	http://creativecommons.org/publicdomain/zero/1.0/legalcode	Gouvernement du Qubec	CIQ56848.001		10.5886/msuujw	Gouvernement du Qubec	CIQ	Collection d'insectes du Qubec	PreservedSpecimen	CIQ56848.001	Robert, Adrien	1				CIQ56848	1938/08/22	234	234	1938	8	22	North America	Canada	Quebec	Rigaud	45.4833	-74.3	10000	Canadian Geographical Names Database			Lestes congener Hagen, 1861	Lestes congener Hagen, 1861	Metazoa	Arthropoda	Insecta	Odonata	Lestidae	Lestes	congener		Species	Hagen, 1861	ICZN
82fbe9e5-a390-4437-830d-31a9a61b37be	PhysicalObject	2019/12/03	en|fr	http://creativecommons.org/publicdomain/zero/1.0/legalcode	Gouvernement du Qubec	CIQ56865.001		10.5886/msuujw	Gouvernement du Qubec	CIQ	Collection d'insectes du Qubec	PreservedSpecimen	CIQ56865.001	Robert, Adrien	1				CIQ56865	1938/08/22	234	234	1938	8	22	North America	Canada	Quebec	Rigaud	45.4833	-74.3	10000	Canadian Geographical Names Database			Lestes congener Hagen, 1861	Lestes congener Hagen, 1861	Metazoa	Arthropoda	Insecta	Odonata	Lestidae	Lestes	congener		Species	Hagen, 1861	ICZN
9a506aeb-19fb-4494-9405-3e66a7f22786	PhysicalObject	2019/12/03	en|fr	http://creativecommons.org/publicdomain/zero/1.0/legalcode	Gouvernement du Qubec	CIQ56866.001		10.5886/msuujw	Gouvernement du Qubec	CIQ	Collection d'insectes du Qubec	PreservedSpecimen	CIQ56866.001	Robert, Adrien	1				CIQ56866	1938/07/30	211	211	1938	7	30	North America	Canada	Quebec	Rigaud	45.4833	-74.3	10000	Canadian Geographical Names Database			Lestes congener Hagen, 1861	Lestes congener Hagen, 1861	Metazoa	Arthropoda	Insecta	Odonata	Lestidae	Lestes	congener		Species	Hagen, 1861	ICZN
6c831812-de6c-4981-b5e7-1cc57a542888	PhysicalObject	2019/12/03	en|fr	http://creativecommons.org/publicdomain/zero/1.0/legalcode	Gouvernement du Qubec	CIQ56867.001		10.5886/msuujw	Gouvernement du Qubec	CIQ	Collection d'insectes du Qubec	PreservedSpecimen	CIQ56867.001	Robert, Adrien	1				CIQ56867	1938/07/30	211	211	1938	7	30	North America	Canada	Quebec	Rigaud	45.4833	-74.3	10000	Canadian Geographical Names Database			Lestes congener Hagen, 1861	Lestes congener Hagen, 1861	Metazoa	Arthropoda	Insecta	Odonata	Lestidae	Lestes	congener		Species	Hagen, 1861	ICZN
987e167f-bb0a-4489-95db-1d0138be2f22	PhysicalObject	2019/12/03	en|fr	http://creativecommons.org/publicdomain/zero/1.0/legalcode	Gouvernement du Qubec	CIQ56868.001		10.5886/msuujw	Gouvernement du Qubec	CIQ	Collection d'insectes du Qubec	PreservedSpecimen	CIQ56868.001	Robert, Adrien	1				CIQ56868	1938/08/22	234	234	1938	8	22	North America	Canada	Quebec	Rigaud	45.4833	-74.3	10000	Canadian Geographical Names Database			Lestes congener Hagen, 1861	Lestes congener Hagen, 1861	Metazoa	Arthropoda	Insecta	Odonata	Lestidae	Lestes	congener		Species	Hagen, 1861	ICZN
684fa4c2-25b1-4eb3-9448-0da6f20eca15	PhysicalObject	2019/12/03	en|fr	http://creativecommons.org/publicdomain/zero/1.0/legalcode	Gouvernement du Qubec	CIQ56869.001		10.5886/msuujw	Gouvernement du Qubec	CIQ	Collection d'insectes du Qubec	PreservedSpecimen	CIQ56869.001	Comeau, Nol M.	1				CIQ56869	1955/09/01	244	244	1955	9	1	North America	Canada	Quebec	Woburn	45.3847	-70.8636	10000	Canadian Geographical Names Database			Lestes congener Hagen, 1861	Lestes congener Hagen, 1861	Metazoa	Arthropoda	Insecta	Odonata	Lestidae	Lestes	congener		Species	Hagen, 1861	ICZN
ba114c70-675b-4072-bcfa-769ad584ae32	PhysicalObject	2019/12/03	en|fr	http://creativecommons.org/publicdomain/zero/1.0/legalcode	Gouvernement du Qubec	CIQ56870.001		10.5886/msuujw	Gouvernement du Qubec	CIQ	Collection d'insectes du Qubec	PreservedSpecimen	CIQ56870.001	Laplante, Jean-Paul	1				CIQ56870	1953/08/13	225	225	1953	8	13	North America	Canada	Quebec	Woburn	45.3847	-70.8636	10000	Canadian Geographical Names Database	Laplante, Jean-Paul		Lestes disjunctus disjunctus Selys, 1862	Lestes disjunctus Selys, 1862	Metazoa	Arthropoda	Insecta	Odonata	Lestidae	Lestes	disjunctus		Species	Selys, 1862	ICZN
f043214f-5726-4349-b0fa-eef37e669bd5	PhysicalObject	2019/12/03	en|fr	http://creativecommons.org/publicdomain/zero/1.0/legalcode	Gouvernement du Qubec	CIQ56871.001		10.5886/msuujw	Gouvernement du Qubec	CIQ	Collection d'insectes du Qubec	PreservedSpecimen	CIQ56871.001	Laplante, Jean-Paul	1				CIQ56871	1955/07/27	208	208	1955	7	27	North America	Canada	Quebec	Woburn	45.3847	-70.8636	10000	Canadian Geographical Names Database	Laplante, Jean-Paul		Lestes disjunctus disjunctus Selys, 1862	Lestes disjunctus Selys, 1862	Metazoa	Arthropoda	Insecta	Odonata	Lestidae	Lestes	disjunctus		Species	Selys, 1862	ICZN
68280ea4-6704-4af0-89e2-af88783c1d19	PhysicalObject	2019/12/03	en|fr	http://creativecommons.org/publicdomain/zero/1.0/legalcode	Gouvernement du Qubec	CIQ56872.001		10.5886/msuujw	Gouvernement du Qubec	CIQ	Collection d'insectes du Qubec	PreservedSpecimen	CIQ56872.001	Laplante, Jean-Paul	1				CIQ56872	1953/08/07	219	219	1953	8	7	North America	Canada	Quebec	Lac-Mgantic	45.5833	-70.8833	10000	Canadian Geographical Names Database	Laplante, Jean-Paul		Lestes disjunctus disjunctus Selys, 1862	Lestes disjunctus Selys, 1862	Metazoa	Arthropoda	Insecta	Odonata	Lestidae	Lestes	disjunctus		Species	Selys, 1862	ICZN
47bc4330-e885-4dac-abbf-d8a922e95cdd	PhysicalObject	2019/12/03	en|fr	http://creativecommons.org/publicdomain/zero/1.0/legalcode	Gouvernement du Qubec	CIQ56873.001		10.5886/msuujw	Gouvernement du Qubec	CIQ	Collection d'insectes du Qubec	PreservedSpecimen	CIQ56873.001	Laplante, Jean-Paul	1				CIQ56873	1955/07/27	208	208	1955	7	27	North America	Canada	Quebec	Woburn	45.3847	-70.8636	10000	Canadian Geographical Names Database	Laplante, Jean-Paul		Lestes disjunctus disjunctus Selys, 1862	Lestes disjunctus Selys, 1862	Metazoa	Arthropoda	Insecta	Odonata	Lestidae	Lestes	disjunctus		Species	Selys, 1862	ICZN
277ab0d9-be42-4f59-a38b-274964876353	PhysicalObject	2019/12/03	en|fr	http://creativecommons.org/publicdomain/zero/1.0/legalcode	Gouvernement du Qubec	CIQ56874.001		10.5886/msuujw	Gouvernement du Qubec	CIQ	Collection d'insectes du Qubec	PreservedSpecimen	CIQ56874.001	Laplante, Jean-Paul	1				CIQ56874	1955/08/10	222	222	1955	8	10	North America	Canada	Quebec	Trois-Saumons	47.1608	-70.3161	10000	Canadian Geographical Names Database	Laplante, Jean-Paul		Lestes disjunctus disjunctus Selys, 1862	Lestes disjunctus Selys, 1862	Metazoa	Arthropoda	Insecta	Odonata	Lestidae	Lestes	disjunctus		Species	Selys, 1862	ICZN
1c233797-7619-4f41-859e-af509f7348ae	PhysicalObject	2019/12/03	en|fr	http://creativecommons.org/publicdomain/zero/1.0/legalcode	Gouvernement du Qubec	CIQ56875.001		10.5886/msuujw	Gouvernement du Qubec	CIQ	Collection d'insectes du Qubec	PreservedSpecimen	CIQ56875.001	Laplante, Jean-Paul	1				CIQ56875	1955/08/30	242	242	1955	8	30	North America	Canada	Quebec	Saint-Samuel	46.0667	-72.2167	10000	Canadian Geographical Names Database			Lestes disjunctus disjunctus Selys, 1862	Lestes disjunctus Selys, 1862	Metazoa	Arthropoda	Insecta	Odonata	Lestidae	Lestes	disjunctus		Species	Selys, 1862	ICZN
6351b60f-766f-4f42-a41a-d385755aea24	PhysicalObject	2019/12/03	en|fr	http://creativecommons.org/publicdomain/zero/1.0/legalcode	Gouvernement du Qubec	CIQ56876.001		10.5886/msuujw	Gouvernement du Qubec	CIQ	Collection d'insectes du Qubec	PreservedSpecimen	CIQ56876.001	Laplante, Jean-Paul	1				CIQ56876	1953/08/13	225	225	1953	8	13	North America	Canada	Quebec	Woburn	45.3847	-70.8636	10000	Canadian Geographical Names Database	Laplante, Jean-Paul		Lestes disjunctus disjunctus Selys, 1862	Lestes disjunctus Selys, 1862	Metazoa	Arthropoda	Insecta	Odonata	Lestidae	Lestes	disjunctus		Species	Selys, 1862	ICZN
1f098fa2-9ddb-4f53-beaf-3915cbb87f9f	PhysicalObject	2019/12/03	en|fr	http://creativecommons.org/publicdomain/zero/1.0/legalcode	Gouvernement du Qubec	CIQ56877.001		10.5886/msuujw	Gouvernement du Qubec	CIQ	Collection d'insectes du Qubec	PreservedSpecimen	CIQ56877.001	Comeau, Nol M.	1				CIQ56877	1955-08-01/1955-08-31	213	243	1955	8		North America	Canada	Quebec	Saint-Ludger	45.75	-70.7	10000	Canadian Geographical Names Database			Lestes disjunctus disjunctus Selys, 1862	Lestes disjunctus Selys, 1862	Metazoa	Arthropoda	Insecta	Odonata	Lestidae	Lestes	disjunctus		Species	Selys, 1862	ICZN
486f640b-0530-4b88-843d-0ad1996bc653	PhysicalObject	2019/12/03	en|fr	http://creativecommons.org/publicdomain/zero/1.0/legalcode	Gouvernement du Qubec	CIQ56878.001		10.5886/msuujw	Gouvernement du Qubec	CIQ	Collection d'insectes du Qubec	PreservedSpecimen	CIQ56878.001	Comeau, Nol M.	1				CIQ56878	1956/08/02	215	215	1956	8	2	North America	Canada	Quebec	Lac Rush	49.9719	-74.6436	10000	Canadian Geographical Names Database			Lestes disjunctus disjunctus Selys, 1862	Lestes disjunctus Selys, 1862	Metazoa	Arthropoda	Insecta	Odonata	Lestidae	Lestes	disjunctus		Species	Selys, 1862	ICZN
8107163f-0ae6-45cd-bb77-112eab639617	PhysicalObject	2019/12/03	en|fr	http://creativecommons.org/publicdomain/zero/1.0/legalcode	Gouvernement du Qubec	CIQ56879.001		10.5886/msuujw	Gouvernement du Qubec	CIQ	Collection d'insectes du Qubec	PreservedSpecimen	CIQ56879.001	Robert, Adrien	1				CIQ56879	1938/07/12	193	193	1938	7	12	North America	Canada	Quebec	Rigaud	45.4833	-74.3	10000	Canadian Geographical Names Database			Lestes disjunctus disjunctus Selys, 1862	Lestes disjunctus Selys, 1862	Metazoa	Arthropoda	Insecta	Odonata	Lestidae	Lestes	disjunctus		Species	Selys, 1862	ICZN
889890e6-2229-4804-b473-9e9ffee6ebb8	PhysicalObject	2019/12/03	en|fr	http://creativecommons.org/publicdomain/zero/1.0/legalcode	Gouvernement du Qubec	CIQ56880.001		10.5886/msuujw	Gouvernement du Qubec	CIQ	Collection d'insectes du Qubec	PreservedSpecimen	CIQ56880.001	Robert, Adrien	1				CIQ56880	1938/07/12	193	193	1938	7	12	North America	Canada	Quebec	Rigaud	45.4833	-74.3	10000	Canadian Geographical Names Database			Lestes disjunctus disjunctus Selys, 1862	Lestes disjunctus Selys, 1862	Metazoa	Arthropoda	Insecta	Odonata	Lestidae	Lestes	disjunctus		Species	Selys, 1862	ICZN
7d32da6f-8955-4294-992c-dd0e3c220acc	PhysicalObject	2019/12/03	en|fr	http://creativecommons.org/publicdomain/zero/1.0/legalcode	Gouvernement du Qubec	CIQ56881.001		10.5886/msuujw	Gouvernement du Qubec	CIQ	Collection d'insectes du Qubec	PreservedSpecimen	CIQ56881.001	Robert, Adrien	1				CIQ56881	1938/07/24	205	205	1938	7	24	North America	Canada	Quebec	Rigaud	45.4833	-74.3	10000	Canadian Geographical Names Database			Lestes disjunctus disjunctus Selys, 1862	Lestes disjunctus Selys, 1862	Metazoa	Arthropoda	Insecta	Odonata	Lestidae	Lestes	disjunctus		Species	Selys, 1862	ICZN
b71edbf5-0a92-4a8f-b5c4-19bda1134825	PhysicalObject	2019/12/03	en|fr	http://creativecommons.org/publicdomain/zero/1.0/legalcode	Gouvernement du Qubec	CIQ56882.001		10.5886/msuujw	Gouvernement du Qubec	CIQ	Collection d'insectes du Qubec	PreservedSpecimen	CIQ56882.001	Robert, Adrien	1				CIQ56882	1938/07/12	193	193	1938	7	12	North America	Canada	Quebec	Rigaud	45.4833	-74.3	10000	Canadian Geographical Names Database			Lestes disjunctus disjunctus Selys, 1862	Lestes disjunctus Selys, 1862	Metazoa	Arthropoda	Insecta	Odonata	Lestidae	Lestes	disjunctus		Species	Selys, 1862	ICZN
e6594717-5dd5-40db-833b-7130baa12abb	PhysicalObject	2019/12/03	en|fr	http://creativecommons.org/publicdomain/zero/1.0/legalcode	Gouvernement du Qubec	CIQ56883.001		10.5886/msuujw	Gouvernement du Qubec	CIQ	Collection d'insectes du Qubec	PreservedSpecimen	CIQ56883.001	Comeau, Nol M.	1				CIQ56883	1955/09/01	244	244	1955	9	1	North America	Canada	Quebec	Woburn	45.3847	-70.8636	10000	Canadian Geographical Names Database			Lestes disjunctus disjunctus Selys, 1862	Lestes disjunctus Selys, 1862	Metazoa	Arthropoda	Insecta	Odonata	Lestidae	Lestes	disjunctus		Species	Selys, 1862	ICZN
0597549d-587c-4f07-8d5c-3a0eab52ce50	PhysicalObject	2019/12/03	en|fr	http://creativecommons.org/publicdomain/zero/1.0/legalcode	Gouvernement du Qubec	CIQ56884.001		10.5886/msuujw	Gouvernement du Qubec	CIQ	Collection d'insectes du Qubec	PreservedSpecimen	CIQ56884.001	Laplante, Jean-Paul	1				CIQ56884	1953/08/13	225	225	1953	8	13	North America	Canada	Quebec	Woburn	45.3847	-70.8636	10000	Canadian Geographical Names Database			Lestes disjunctus disjunctus Selys, 1862	Lestes disjunctus Selys, 1862	Metazoa	Arthropoda	Insecta	Odonata	Lestidae	Lestes	disjunctus		Species	Selys, 1862	ICZN
d5bfa231-9ba0-4fa0-bb2c-262b3e50fd8e	PhysicalObject	2019/12/03	en|fr	http://creativecommons.org/publicdomain/zero/1.0/legalcode	Gouvernement du Qubec	CIQ56905.001		10.5886/msuujw	Gouvernement du Qubec	CIQ	Collection d'insectes du Qubec	PreservedSpecimen	CIQ56905.001	Laplante, Jean-Paul	1				CIQ56905	1954/07/03	184	184	1954	7	3	North America	Canada	Quebec	L'Ancienne-Lorette	46.8042	-71.3622	10000	Canadian Geographical Names Database	Laplante, Jean-Paul		Lestes dryas Kirby, 1890	Lestes dryas Kirby, 1890	Metazoa	Arthropoda	Insecta	Odonata	Lestidae	Lestes	dryas		Species	Kirby, 1890	ICZN
e7c86f98-45f6-4c61-9b16-d13e866dbf63	PhysicalObject	2019/12/03	en|fr	http://creativecommons.org/publicdomain/zero/1.0/legalcode	Gouvernement du Qubec	CIQ56906.001		10.5886/msuujw	Gouvernement du Qubec	CIQ	Collection d'insectes du Qubec	PreservedSpecimen	CIQ56906.001	Laplante, Jean-Paul	1				CIQ56906	1954/07/06	187	187	1954	7	6	North America	Canada	Quebec	Hervey-Jonction	46.8547	-72.4647	10000	Canadian Geographical Names Database	Laplante, Jean-Paul		Lestes dryas Kirby, 1890	Lestes dryas Kirby, 1890	Metazoa	Arthropoda	Insecta	Odonata	Lestidae	Lestes	dryas		Species	Kirby, 1890	ICZN
7f8b6e8a-3b51-4e74-bba7-2d0815cfd6d7	PhysicalObject	2019/12/03	en|fr	http://creativecommons.org/publicdomain/zero/1.0/legalcode	Gouvernement du Qubec	CIQ56907.001		10.5886/msuujw	Gouvernement du Qubec	CIQ	Collection d'insectes du Qubec	PreservedSpecimen	CIQ56907.001	Laplante, Jean-Paul	1				CIQ56907	1954/07/06	187	187	1954	7	6	North America	Canada	Quebec	Hervey-Jonction	46.8547	-72.4647	10000	Canadian Geographical Names Database	Laplante, Jean-Paul		Lestes dryas Kirby, 1890	Lestes dryas Kirby, 1890	Metazoa	Arthropoda	Insecta	Odonata	Lestidae	Lestes	dryas		Species	Kirby, 1890	ICZN
829f3451-e29e-436d-b209-7282f976fc8a	PhysicalObject	2019/12/03	en|fr	http://creativecommons.org/publicdomain/zero/1.0/legalcode	Gouvernement du Qubec	CIQ56908.001		10.5886/msuujw	Gouvernement du Qubec	CIQ	Collection d'insectes du Qubec	PreservedSpecimen	CIQ56908.001	Laplante, Jean-Paul	1				CIQ56908	1954/07/26	207	207	1954	7	26	North America	Canada	Quebec	Sainte-Thcle	46.8167	-72.5	10000	Canadian Geographical Names Database	Laplante, Jean-Paul		Lestes dryas Kirby, 1890	Lestes dryas Kirby, 1890	Metazoa	Arthropoda	Insecta	Odonata	Lestidae	Lestes	dryas		Species	Kirby, 1890	ICZN
ae2814f3-e782-4479-aded-70d78ebe63be	PhysicalObject	2019/12/03	en|fr	http://creativecommons.org/publicdomain/zero/1.0/legalcode	Gouvernement du Qubec	CIQ56909.001		10.5886/msuujw	Gouvernement du Qubec	CIQ	Collection d'insectes du Qubec	PreservedSpecimen	CIQ56909.001	Laplante, Jean-Paul	1				CIQ56909	1954/07/03	184	184	1954	7	3	North America	Canada	Quebec	L'Ancienne-Lorette	46.8042	-71.3622	10000	Canadian Geographical Names Database	Laplante, Jean-Paul		Lestes dryas Kirby, 1890	Lestes dryas Kirby, 1890	Metazoa	Arthropoda	Insecta	Odonata	Lestidae	Lestes	dryas		Species	Kirby, 1890	ICZN
24dc2238-ab11-4963-a9d7-e7063654b2f6	PhysicalObject	2019/12/03	en|fr	http://creativecommons.org/publicdomain/zero/1.0/legalcode	Gouvernement du Qubec	CIQ56910.001		10.5886/msuujw	Gouvernement du Qubec	CIQ	Collection d'insectes du Qubec	PreservedSpecimen	CIQ56910.001	Laplante, Jean-Paul	1				CIQ56910	1954/07/03	184	184	1954	7	3	North America	Canada	Quebec	L'Ancienne-Lorette	46.8042	-71.3622	10000	Canadian Geographical Names Database	Laplante, Jean-Paul		Lestes dryas Kirby, 1890	Lestes dryas Kirby, 1890	Metazoa	Arthropoda	Insecta	Odonata	Lestidae	Lestes	dryas		Species	Kirby, 1890	ICZN
b301aba7-0f3d-4269-9967-73a7f16ea651	PhysicalObject	2019/12/03	en|fr	http://creativecommons.org/publicdomain/zero/1.0/legalcode	Gouvernement du Qubec	CIQ56911.001		10.5886/msuujw	Gouvernement du Qubec	CIQ	Collection d'insectes du Qubec	PreservedSpecimen	CIQ56911.001	Laplante, Jean-Paul	1				CIQ56911	1954/07/03	184	184	1954	7	3	North America	Canada	Quebec	L'Ancienne-Lorette	46.8042	-71.3622	10000	Canadian Geographical Names Database	Laplante, Jean-Paul		Lestes dryas Kirby, 1890	Lestes dryas Kirby, 1890	Metazoa	Arthropoda	Insecta	Odonata	Lestidae	Lestes	dryas		Species	Kirby, 1890	ICZN
57688e38-2ebd-49e7-8ca2-f435bd8126cb	PhysicalObject	2019/12/03	en|fr	http://creativecommons.org/publicdomain/zero/1.0/legalcode	Gouvernement du Qubec	CIQ56912.001		10.5886/msuujw	Gouvernement du Qubec	CIQ	Collection d'insectes du Qubec	PreservedSpecimen	CIQ56912.001	Laplante, Jean-Paul	1				CIQ56912	1954/07/06	187	187	1954	7	6	North America	Canada	Quebec	Hervey-Jonction	46.8547	-72.4647	10000	Canadian Geographical Names Database	Laplante, Jean-Paul		Lestes dryas Kirby, 1890	Lestes dryas Kirby, 1890	Metazoa	Arthropoda	Insecta	Odonata	Lestidae	Lestes	dryas		Species	Kirby, 1890	ICZN
146349a1-8b63-43df-868b-de33615adf18	PhysicalObject	2019/12/03	en|fr	http://creativecommons.org/publicdomain/zero/1.0/legalcode	Gouvernement du Qubec	CIQ56913.001		10.5886/msuujw	Gouvernement du Qubec	CIQ	Collection d'insectes du Qubec	PreservedSpecimen	CIQ56913.001	Laplante, Jean-Paul	1				CIQ56913	1954/07/06	187	187	1954	7	6	North America	Canada	Quebec	Hervey-Jonction	46.8547	-72.4647	10000	Canadian Geographical Names Database	Laplante, Jean-Paul		Lestes dryas Kirby, 1890	Lestes dryas Kirby, 1890	Metazoa	Arthropoda	Insecta	Odonata	Lestidae	Lestes	dryas		Species	Kirby, 1890	ICZN
bb505b5d-7b56-42d2-a0d2-f0f901ceef4b	PhysicalObject	2019/12/03	en|fr	http://creativecommons.org/publicdomain/zero/1.0/legalcode	Gouvernement du Qubec	CIQ56914.001		10.5886/msuujw	Gouvernement du Qubec	CIQ	Collection d'insectes du Qubec	PreservedSpecimen	CIQ56914.001	Comeau, Nol M.	1				CIQ56914	1954/07/07	188	188	1954	7	7	North America	Canada	Quebec	Lac-en-Coeur	45.9694	-74.0181	10000	Canadian Geographical Names Database			Lestes dryas Kirby, 1890	Lestes dryas Kirby, 1890	Metazoa	Arthropoda	Insecta	Odonata	Lestidae	Lestes	dryas		Species	Kirby, 1890	ICZN
cf99ee48-3cdb-4aad-b5cc-2cefd19ccce7	PhysicalObject	2019/12/03	en|fr	http://creativecommons.org/publicdomain/zero/1.0/legalcode	Gouvernement du Qubec	CIQ56915.001		10.5886/msuujw	Gouvernement du Qubec	CIQ	Collection d'insectes du Qubec	PreservedSpecimen	CIQ56915.001	Comeau, Nol M.	1				CIQ56915	1954/07/07	188	188	1954	7	7	North America	Canada	Quebec	Lac-en-Coeur	45.9694	-74.0181	10000	Canadian Geographical Names Database			Lestes dryas Kirby, 1890	Lestes dryas Kirby, 1890	Metazoa	Arthropoda	Insecta	Odonata	Lestidae	Lestes	dryas		Species	Kirby, 1890	ICZN
d4de0c14-d225-430f-a69a-0abe8bf65556	PhysicalObject	2019/12/03	en|fr	http://creativecommons.org/publicdomain/zero/1.0/legalcode	Gouvernement du Qubec	CIQ56916.001		10.5886/msuujw	Gouvernement du Qubec	CIQ	Collection d'insectes du Qubec	PreservedSpecimen	CIQ56916.001	Comeau, Nol M.	1				CIQ56916	1954/07/07	188	188	1954	7	7	North America	Canada	Quebec	Lac-en-Coeur	45.9694	-74.0181	10000	Canadian Geographical Names Database			Lestes dryas Kirby, 1890	Lestes dryas Kirby, 1890	Metazoa	Arthropoda	Insecta	Odonata	Lestidae	Lestes	dryas		Species	Kirby, 1890	ICZN
9f427260-2b31-4a78-91da-fcea53ac7c91	PhysicalObject	2019/12/03	en|fr	http://creativecommons.org/publicdomain/zero/1.0/legalcode	Gouvernement du Qubec	CIQ56917.001		10.5886/msuujw	Gouvernement du Qubec	CIQ	Collection d'insectes du Qubec	PreservedSpecimen	CIQ56917.001	Comeau, Nol M.	1				CIQ56917	1954/07/08	189	189	1954	7	8	North America	Canada	Quebec	Lac-en-Coeur	45.9694	-74.0181	10000	Canadian Geographical Names Database			Lestes dryas Kirby, 1890	Lestes dryas Kirby, 1890	Metazoa	Arthropoda	Insecta	Odonata	Lestidae	Lestes	dryas		Species	Kirby, 1890	ICZN
63c25b5e-a0ef-49ae-a7ea-962cc23b5b2c	PhysicalObject	2019/12/03	en|fr	http://creativecommons.org/publicdomain/zero/1.0/legalcode	Gouvernement du Qubec	CIQ56918.001		10.5886/msuujw	Gouvernement du Qubec	CIQ	Collection d'insectes du Qubec	PreservedSpecimen	CIQ56918.001	Comeau, Nol M.	1				CIQ56918	1954/07/06	187	187	1954	7	6	North America	Canada	Quebec	Lac-en-Coeur	45.9694	-74.0181	10000	Canadian Geographical Names Database			Lestes dryas Kirby, 1890	Lestes dryas Kirby, 1890	Metazoa	Arthropoda	Insecta	Odonata	Lestidae	Lestes	dryas		Species	Kirby, 1890	ICZN
182e9b60-9737-4488-9ea8-dfcd8fdc2d77	PhysicalObject	2019/12/03	en|fr	http://creativecommons.org/publicdomain/zero/1.0/legalcode	Gouvernement du Qubec	CIQ56919.001		10.5886/msuujw	Gouvernement du Qubec	CIQ	Collection d'insectes du Qubec	PreservedSpecimen	CIQ56919.001	Comeau, Nol M.	1				CIQ56919	1954-07-01/1954-07-31	182	212	1954	7		North America	Canada	Quebec	Lac des Chicots	46.8086	-72.9394	10000	Canadian Geographical Names Database			Lestes dryas Kirby, 1890	Lestes dryas Kirby, 1890	Metazoa	Arthropoda	Insecta	Odonata	Lestidae	Lestes	dryas		Species	Kirby, 1890	ICZN
14adf0b8-3c27-41f9-b45a-431b97cdd02c	PhysicalObject	2019/12/03	en|fr	http://creativecommons.org/publicdomain/zero/1.0/legalcode	Gouvernement du Qubec	CIQ56920.001		10.5886/msuujw	Gouvernement du Qubec	CIQ	Collection d'insectes du Qubec	PreservedSpecimen	CIQ56920.001	Comeau, Nol M.	1				CIQ56920	1954/07/07	188	188	1954	7	7	North America	Canada	Quebec	Lac-en-Coeur	45.9694	-74.0181	10000	Canadian Geographical Names Database			Lestes dryas Kirby, 1890	Lestes dryas Kirby, 1890	Metazoa	Arthropoda	Insecta	Odonata	Lestidae	Lestes	dryas		Species	Kirby, 1890	ICZN
d85303c2-0107-451b-9fca-3174214c7356	PhysicalObject	2019/12/03	en|fr	http://creativecommons.org/publicdomain/zero/1.0/legalcode	Gouvernement du Qubec	CIQ56921.001		10.5886/msuujw	Gouvernement du Qubec	CIQ	Collection d'insectes du Qubec	PreservedSpecimen	CIQ56921.001	Comeau, Nol M.	1				CIQ56921	1954/07/09	190	190	1954	7	9	North America	Canada	Quebec	Lac-en-Coeur	45.9694	-74.0181	10000	Canadian Geographical Names Database			Lestes dryas Kirby, 1890	Lestes dryas Kirby, 1890	Metazoa	Arthropoda	Insecta	Odonata	Lestidae	Lestes	dryas		Species	Kirby, 1890	ICZN
f4eb5d56-dd27-4b32-97f1-aac2d87d1edf	PhysicalObject	2019/12/03	en|fr	http://creativecommons.org/publicdomain/zero/1.0/legalcode	Gouvernement du Qubec	CIQ56922.001		10.5886/msuujw	Gouvernement du Qubec	CIQ	Collection d'insectes du Qubec	PreservedSpecimen	CIQ56922.001	Robert, Adrien	1				CIQ56922	1938/07/24	205	205	1938	7	24	North America	Canada	Quebec	Rigaud	45.4833	-74.3	10000	Canadian Geographical Names Database	Marchand, Lucie		Lestes dryas Kirby, 1890	Lestes dryas Kirby, 1890	Metazoa	Arthropoda	Insecta	Odonata	Lestidae	Lestes	dryas		Species	Kirby, 1890	ICZN
617b7c98-6bdd-4be8-b457-bffbc9a61ed1	PhysicalObject	2019/12/03	en|fr	http://creativecommons.org/publicdomain/zero/1.0/legalcode	Gouvernement du Qubec	CIQ56923.001		10.5886/msuujw	Gouvernement du Qubec	CIQ	Collection d'insectes du Qubec	PreservedSpecimen	CIQ56923.001	Robert, Adrien	1				CIQ56923	1938/07/15	196	196	1938	7	15	North America	Canada	Quebec	Rigaud	45.4833	-74.3	10000	Canadian Geographical Names Database	Marchand, Lucie		Lestes dryas Kirby, 1890	Lestes dryas Kirby, 1890	Metazoa	Arthropoda	Insecta	Odonata	Lestidae	Lestes	dryas		Species	Kirby, 1890	ICZN
8a225eed-831a-40e7-84d0-c80f8a3e1b2a	PhysicalObject	2019/12/03	en|fr	http://creativecommons.org/publicdomain/zero/1.0/legalcode	Gouvernement du Qubec	CIQ56924.001		10.5886/msuujw	Gouvernement du Qubec	CIQ	Collection d'insectes du Qubec	PreservedSpecimen	CIQ56924.001	Robert, Adrien	1				CIQ56924	1938/07/24	205	205	1938	7	24	North America	Canada	Quebec	Rigaud	45.4833	-74.3	10000	Canadian Geographical Names Database	Marchand, Lucie		Lestes forcipatus Rambur, 1842	Lestes forcipatus Rambur, 1842	Metazoa	Arthropoda	Insecta	Odonata	Lestidae	Lestes	forcipatus		Species	Rambur, 1842	ICZN
a6c71c65-7f08-43fe-9796-4724166faa8a	PhysicalObject	2019/12/03	en|fr	http://creativecommons.org/publicdomain/zero/1.0/legalcode	Gouvernement du Qubec	CIQ56925.001		10.5886/msuujw	Gouvernement du Qubec	CIQ	Collection d'insectes du Qubec	PreservedSpecimen	CIQ56925.001	Robert, Adrien	1				CIQ56925	1938/07/24	205	205	1938	7	24	North America	Canada	Quebec	Rigaud	45.4833	-74.3	10000	Canadian Geographical Names Database	Marchand, Lucie		Lestes forcipatus Rambur, 1842	Lestes forcipatus Rambur, 1842	Metazoa	Arthropoda	Insecta	Odonata	Lestidae	Lestes	forcipatus		Species	Rambur, 1842	ICZN
1482e4cb-ac38-49f9-a260-d3ce4c999825	PhysicalObject	2019/12/03	en|fr	http://creativecommons.org/publicdomain/zero/1.0/legalcode	Gouvernement du Qubec	CIQ56926.001		10.5886/msuujw	Gouvernement du Qubec	CIQ	Collection d'insectes du Qubec	PreservedSpecimen	CIQ56926.001	Robert, Adrien	1				CIQ56926	1938/07/24	205	205	1938	7	24	North America	Canada	Quebec	Rigaud	45.4833	-74.3	10000	Canadian Geographical Names Database			Lestes forcipatus Rambur, 1842	Lestes forcipatus Rambur, 1842	Metazoa	Arthropoda	Insecta	Odonata	Lestidae	Lestes	forcipatus		Species	Rambur, 1842	ICZN
b2096016-1379-4694-88e7-010114beb1ed	PhysicalObject	2019/12/03	en|fr	http://creativecommons.org/publicdomain/zero/1.0/legalcode	Gouvernement du Qubec	CIQ56927.001		10.5886/msuujw	Gouvernement du Qubec	CIQ	Collection d'insectes du Qubec	PreservedSpecimen	CIQ56927.001	Robert, Adrien	1				CIQ56927	1938/07/24	205	205	1938	7	24	North America	Canada	Quebec	Rigaud	45.4833	-74.3	10000	Canadian Geographical Names Database	Marchand, Lucie		Lestes forcipatus Rambur, 1842	Lestes forcipatus Rambur, 1842	Metazoa	Arthropoda	Insecta	Odonata	Lestidae	Lestes	forcipatus		Species	Rambur, 1842	ICZN
[truncated: 39,761 more rows]
